# Supplementary material for: Estimating global, regional and national rotavirus deaths in children aged <5 years: Current approaches, new analyses and proposed improvements
Source: PLoS One. 2017 Sep 11;12(9):e0183392. doi: 10.1371/journal.pone.0183392 (PMC5593200; doi:10.1371/journal.pone.0183392)
Supplement: S1 File — (XLSM) [file pone.0183392.s003.xlsm]

## Sheet: Data underlying Table 1
File S1. Country-level dataset used to compare CHERG, GBD and WHO/CDC estimates of U5 deaths, U5 diarrhoea deaths and U5 rotavirus deaths in the year 2013
Note: Region and global estimates may differ from official WHO/CDC, CHERG and GBD estimates because a standard set of countries and regions was used and no rounding was done prior to aggregation.
			Rotavirus deaths<5yrs				Diarrhoea deaths <5yrs				Proportion of U5 diarrhoea deaths <5yrs				U5 deaths <5yrs			Proportion of u5 deaths				CDC, Rotavirus deaths <5yrs															CDC, Diarrhoea deaths <5yrs
											due to rotavirus							due to diarrhoea
			2013				2013				2013				2013
Country	WHO subregion	WHO region	GBD	CHERG	CDC		GBD	CHERG	CDC		GBD	CHERG	CDC		GBD	IGME		GBD	CHERG			2000	2001	2002	2003	2004	2005	2006	2007	2008	2009	2010	2011	2012	2013		2000	2001	2002	2003	2004	2005	2006	2007	2008	2009	2010	2011	2012
Afghanistan	EmrD	Emr	2957.96	4136.8	4792.07		11889.7	13216.6	13216.6		0.248783	0.313	0.362579		94721	100107		0.125524	0.132025			10132.8	9973.93	9640.59	9257.19	8792.72	8248.29	7769.02	7279.56	6797.11	6825.48	6313.08	5773.13	5254.98	4792.07		24707.5	24537.1	23945.2	23223.3	22281.7	21112.5	20081.6	18994.5	17899.6	18135.8	16926.4	15622.9	14354.6
Albania	EurB	Eur	2.1107	1.53503	2.3677		8.39621	5.92676	5.92676		0.251387	0.259	0.399494		724	636		0.011597	0.0093188			16.8595	13.7731	10.8127	8.50641	6.44354	4.969	4.18412	3.65549	3.28402	2.97455	2.7953	2.62282	2.47073	2.3677		39.1716	32.1986	25.4314	20.1265	15.3374	11.8972	10.0759	8.85277	7.99853	7.28519	6.88458	6.49523	6.15147
Algeria	AfrD	Afr	162.659	335.946	508.698		632.945	1253.53	1253.53		0.256988	0.268	0.405812		22942	24554		0.0275889	0.051052			830.636	776.099	730.489	684.22	651.449	626.508	605.862	600.508	653.683	641.399	612.345	588.354	550.18	508.698		1893.48	1778.64	1683.61	1586.65	1520.21	1471.52	1432.33	1428.82	1564.98	1544.9	1483.72	1433.71	1348.39
Andorra	EurA	Eur	0.00204098	0.000522837	0.000791711		0.00927307	0.00201867	0.00201867		0.220097	0.259	0.392193		2	2		0.00463653	0.00100934			0.00142524	0.0027517	0.00259283	0.00235801	0.0022535	0.00219679	0.00111909	0.00101654	0.000886709	0.000859978	0.000826164	0.000789656	0.000761536	0.000791711		0.00341611	0.00662676	0.006273	0.00573223	0.00550376	0.00539041	0.00275931	0.00251831	0.00220715	0.00215083	0.00207618	0.001994	0.00193233
Angola	AfrD	Afr	1297.14	6020.5	9682.19		9745.71	22464.6	22464.6		0.133099	0.268	0.430998		83369	153471		0.116898	0.146377			13204	13047	12911.7	12845.7	12663.3	12632.9	12541.7	12994.9	12389.5	11670.9	11213.2	10831.6	10314.5	9682.19		27209.2	27063.9	26969.1	27015	26829.5	26961.7	27000.7	28241.7	27198.7	25886.6	25155.8	24567.3	23655.3
Antigua and Barbuda	AmrB	Amr	0.107164	0.0666532	0.0875466		1.04728	0.284843	0.284843		0.102327	0.234	0.307351		23	14		0.0455339	0.0203459			0	0	0	0	0	0	0.0878943	0.0840724	0.0762581	0.0365639	0.0618192	0.0941588	0.0770411	0.0875466		0	0	0	0	0	0	0.273057	0.262943	0.240079	0.115876	0.197182	0.302353	0.249016
Argentina	AmrB	Amr	38.4999	30.8423	40.8337		154.949	131.805	131.805		0.248468	0.234	0.309805		9828	9295		0.0157661	0.0141802			101.961	110.349	114.763	77.3045	57.8514	60.33	67.3509	40.376	49.1836	47.6911	54.6539	45.4964	42.7593	40.8337		301.596	328.498	343.845	233.162	175.698	184.536	207.456	125.222	153.537	149.857	172.873	144.867	137.094
Armenia	EurB	Eur	3.66931	1.60405	1.72915		15.9972	6.19325	6.19325		0.229372	0.259	0.2792		690	615		0.0231844	0.0100703			11.214	9.39176	8.20382	7.35898	6.9153	6.21849	5.60031	4.60215	3.93254	3.60481	2.88712	2.34637	1.97184	1.72915		35.9273	30.3584	26.7525	24.2063	22.9469	20.8132	18.9077	15.6711	13.5044	12.4845	10.0849	8.26529	7.00382
Australia	WprA	Wpr	2.29294	0.705815	0.652711		8.05466	2.16508	2.16508		0.284672	0.326	0.301473		1332	1278		0.00604704	0.00169411			0.67336	3.08668	1.27647	0.622864	1.27638	1.4611	2.83926	0.607575	0	2.74467	0.513926	0.512479	0.690602	0.652711		1.61017	7.41485	3.08049	1.5101	3.10849	3.5755	6.98066	1.50107	0	8.86858	1.67124	1.67762	2.27589
Austria	EurA	Eur	1.03087	0.307605	0.357976		2.59981	1.18766	1.18766		0.396518	0.259	0.301411		329	323		0.00790216	0.00367698			0.525329	0	0	1.32325	0	0.600735	0.539787	1.16772	0.574458	0	0.324477	0.69709	0.354785	0.357976		1.25748	0	0	3.2115	0	1.47185	1.32873	2.88845	1.42751	0	1.05601	2.28332	1.16967
Azerbaijan	EurB	Eur	48.9533	107.059	120.125		206.08	413.354	413.354		0.237545	0.259	0.29061		5884	5838		0.0350237	0.070804			467.864	385.756	324.301	277.825	243.669	217.587	197.012	179.397	165.099	151.86	140.075	134.992	130.705	120.125		1379.63	1154.67	985.207	856.163	761.151	688.266	630.788	581.021	540.643	502.653	468.413	455.823	445.609
Bahrain	EmrB	Emr	0.166366	0.121478	0.130842		0.651983	0.38811	0.38811		0.255169	0.313	0.337126		138	130		0.00472451	0.00298546			0.304311	0.195428	0	0.178115	0.533324	0.708037	0.712192	0.568733	0.397624	0.282721	0.15096	0.164495	0.143937	0.130842		0.666554	0.430089	0	0.395523	1.18969	1.58683	1.60388	1.28705	0.904503	0.646474	0.346994	0.481682	0.424243
Bangladesh	SearD	Sear	202.355	2116.07	2722.69		1714.76	8298.31	8298.31		0.118008	0.255	0.328102		128228	129433		0.0133727	0.0641128			15062.8	13259.9	11673.8	10250.3	8922.95	7783.89	6758.89	5787.1	4871.5	4643.24	4013.67	3464.34	3064.79	2722.69		39537.9	35231.6	31396.8	27900.2	24579.6	21699	19067	16517.4	14067.2	13562.1	11855.2	10345.3	9249.1
Barbados	AmrB	Amr	0.203986	0	0		2.10156	0	0		0.0970643	-	-		59	52		0.0356196	0			0	0	0	0	0.26083	0.259264	0.260995	0	0	0	0	0	0	0		0	0	0	0	0.79467	0.79467	0.804991	0	0	0	0	0	0
Belarus	EurC	Eur	0.901016	0.679815	1.03248		3.37351	2.62477	2.62477		0.267086	0.259	0.393359		783	500		0.00430844	0.00524954			9.92522	8.06898	6.55947	13.8248	4.55436	3.83832	3.20169	2.88443	2.25658	1.99686	1.6609	1.37921	1.18264	1.03248		23.4515	19.1883	15.6951	33.2701	11.0208	9.34099	7.83509	7.09932	5.5854	4.96982	4.15595	3.4698	2.99107
Belgium	EurA	Eur	1.52723	0.0931351	0.108496		5.77405	0.359595	0.359595		0.264498	0.259	0.301718		547	567		0.0105558	0.000634207			2.88422	2.64775	2.4498	2.47202	3.7369	2.60802	1.73098	0.639153	1.30149	0.630213	0.325112	0.217266	0.11036	0.108496		6.90093	6.36514	5.9173	5.99953	9.1117	6.38887	4.26032	1.58052	3.23368	1.57329	0.815508	0.547526	0.363547
Belize	AmrB	Amr	0.669159	0.876668	1.16848		6.32859	3.74644	3.74644		0.105736	0.234	0.311891		144	131		0.0439485	0.0285988			3.03567	2.9546	1.02072	3.97462	3.3582	4.25334	3.48068	3.67734	3.03857	1.56654	1.77796	1.46781	1.1936	1.16848		8.90019	8.72229	3.03422	11.8956	10.118	12.9035	10.6309	11.3102	9.40988	4.88571	5.58368	4.64195	3.80074
Benin	AfrD	Afr	345.334	749.967	1065.16		1440.38	2798.39	2798.39		0.239752	0.268	0.380634		22278	30602		0.0646548	0.0914445			2217.38	2133.02	2023.2	1888.6	1743.47	1674.57	1683.86	1665.92	1586.75	1468.45	1332.58	1228.54	1155.47	1065.16		5017.76	4876.35	4677.85	4421.91	4137.51	4027.43	4103.11	4109.23	3958.37	3702.43	3394.58	3162.23	3005.09
Bhutan	SearD	Sear	5.69284	10.0561	12.8204		35.1382	39.4356	39.4356		0.162013	0.255	0.325096		700	537		0.0501975	0.0734368			67.8719	59.3461	51.4429	44.1184	38.186	32.7077	28.387	24.5394	21.2039	18.5416	16.2453	14.3877	14.1696	12.8204		180.686	159.952	140.347	121.856	106.722	92.5075	81.2187	71.0096	62.0538	54.8545	48.5644	43.4425	43.1936
Bolivia	AmrD	Amr	174.113	192.982	193.228		727.844	824.709	824.709		0.239217	0.234	0.234298		11445	10467		0.0635949	0.0787914			1141.32	1008.85	895.029	799.869	722.383	639.445	563.544	493.277	430.408	384.049	250.501	226.024	208.456	193.228		3058.49	2736.41	2457.58	2222.53	2030.49	1818.09	1620.13	1433.57	1263.75	1138.52	1031.5	942.16	879.316
Bosnia and Herzegovina	EurB	Eur	0.512185	0.256576	0.390711		2.0157	0.990641	0.990641		0.254098	0.259	0.394402		185	235		0.0108957	0.00421549			1.88565	1.53777	1.68355	1.25069	1.04802	0.751931	0.707708	0.533174	0.512445	0.500521	0.481142	0.455966	0.403136	0.390711		4.4893	3.68049	4.04909	3.02191	2.54361	1.83319	1.73319	1.31169	1.26665	1.24343	1.20135	1.14429	1.01691
Botswana	AfrE	Afr	18.7774	37.2232	49.5698		199.947	138.893	138.893		0.0939118	0.268	0.356893		1474	2222		0.135649	0.0625079			85.1179	92.4006	95.6791	93.484	83.842	75.4857	69.7964	68.1297	65.5746	62.1578	58.0647	59.2842	54.6553	49.5698		210.403	229.104	238.544	235.598	215.435	197.58	184.859	181.628	175.858	168.136	158.647	163.269	152.041
Brazil	AmrB	Amr	406.114	185.371	173.264		1918.95	792.185	792.185		0.211633	0.234	0.218716		54076	41206		0.0354863	0.019225			3012.27	2631.34	2381.5	1961.19	1649.02	1469.16	1203.75	815.835	481.427	370.749	288.717	226.659	183.326	173.264		8709.38	7680.39	7016.62	5831.1	4946.42	4445.47	3673.14	2510.17	2084.41	1623.37	1278.31	1014.6	829.323
Brunei	WprA	Wpr	0.121269	0.141487	0.212882		0.431733	0.434008	0.434008		0.280888	0.326	0.490503		54	64		0.00799506	0.00678138			0.233698	0.226464	0.231414	0.241268	0.235217	0.219696	0.197583	0.188866	0.181747	0.17283	0.185637	0.171624	0.204657	0.212882		0.454406	0.442034	0.45333	0.474408	0.464258	0.435263	0.39289	0.376942	0.364081	0.347462	0.374508	0.34749	0.415776
Bulgaria	EurB	Eur	3.3081	1.42446	2.18603		10.2889	5.49986	5.49986		0.32152	0.259	0.397469		676	798		0.0152203	0.00689206			14.6301	5.6833	11.5235	6.84836	5.05155	6.20652	6.46211	3.42142	4.15158	3.11006	2.91371	3.43095	2.35093	2.18603		34.2359	13.3765	27.2804	16.3076	12.1018	14.9591	15.6657	8.34041	10.1754	7.66199	7.21436	8.5393	5.88286
Burkina Faso	AfrD	Afr	2324.58	1719.73	2490.91		9231.82	6416.91	6416.91		0.251801	0.268	0.388179		70622	64099		0.130722	0.100109			5901.71	5807.62	5668.96	5455.08	5125.03	4801.96	4731.31	4261.1	3789.08	3558.81	3371.71	3055.66	2729.85	2490.91		12655.9	12556.7	12373.6	12042.4	11464.8	10905.3	10924.7	10013.6	9065.37	8665.96	8345.13	7674.89	6946.68
Burundi	AfrE	Afr	1091.31	1097.3	1552.44		3718.26	4094.41	4094.41		0.2935	0.268	0.379161		39138	34883		0.0950037	0.117376			3019.6	2819.34	2625.8	2451.55	2504.34	2354.67	2227.48	2147.46	2019.72	1919.68	1842.26	1762.6	1658.8	1552.44		6805.73	6429.15	6061.68	5732.58	5934.51	5656.41	5423.7	5294.61	5044.66	4852.12	4708.37	4554.13	4331.39
Cambodia	WprB	Wpr	413.296	347.448	541.081		916.869	1065.79	1065.79		0.45077	0.326	0.50768		16704	14018		0.0548892	0.0760302			3169.79	2662.83	2200.3	1798.45	1523.1	1314.1	1113.05	960.207	809.166	695.26	687.423	624.783	583.782	541.081		5500.69	4684.34	3930.54	3260.97	2798.17	2441.49	2088.69	1817.59	1544.09	1336.29	1330.03	1216.36	1143.25
Cameroon	AfrD	Afr	2213.6	2277.31	3282.37		7165.72	8497.44	8497.44		0.308916	0.268	0.386277		82515	74793		0.0868414	0.113613			6048.15	5715.55	5364.41	5014.33	4706.47	4470.89	4311.47	4140.68	3892.67	3803.05	3509.14	3539.16	3493.02	3282.37		13588.4	12977.3	12324.4	11660	11072.4	10638.1	10372.5	10068.8	9568.8	9448.4	8819.18	8986.24	8960.09
Canada	AmrA	Amr	1.29991	2.14156	3.6017		11.2452	9.15198	9.15198		0.115597	0.234	0.393543		2120	2099		0.00530434	0.00436016			3.26877	0.938922	2.79207	1.98091	0.524567	2.50336	1.51832	1.95554	0.993515	3.40879	2.97503	3.37601	3.79389	3.6017		7.81642	2.25516	6.73604	4.80119	1.27714	6.12238	3.73071	4.82767	2.46435	8.49551	7.44992	8.49596	9.5938
Cape Verde	AfrD	Afr	3.801	3.89527	5.00361		16.0286	14.5346	14.5346		0.237138	0.268	0.344255		244	263		0.0656911	0.0552645			18.3	14.8612	12.2175	10.4091	9.26187	8.18661	7.63723	6.89035	6.44084	6.11149	5.81754	5.95131	5.20743	5.00361		48.9311	40.152	33.3024	28.5791	25.5853	22.7349	21.3113	19.3168	18.1478	17.3129	16.5785	17.0645	15.0272
Central African Republic	AfrE	Afr	422.54	536.634	828.376		2672.75	2002.36	2002.36		0.158092	0.268	0.413699		21489	21371		0.124377	0.0936954			1269.68	1249.88	1224.01	1191.78	1161.84	1144.43	1126.99	1088.55	1034.88	1007.51	970.278	922.941	872.813	828.376		2765.32	2735.4	2692.2	2635.94	2584.51	2561.9	2541.06	2473.58	2372.52	2332.45	2269.83	2184.2	2089.6
Chad	AfrD	Afr	4032.33	2713.52	4240.29		17233.9	10125.1	10125.1		0.233977	0.268	0.418791		84457	82421		0.204055	0.122846			4712.31	4762.22	4787.91	4809.29	4769.71	4724.56	4668.37	4639.93	4644.93	4580.12	4651.32	4645.16	4467.68	4240.29		10040.6	10223.2	10356.3	10479.2	10470.2	10447.2	10402.1	10423	10527.4	10485.6	10760.7	10859.1	10555
Chile	AmrB	Amr	4.33764	1.23742	1.62174		14.0628	5.28811	5.28811		0.308447	0.234	0.306676		1828	2014		0.00769302	0.00262568			7.88709	4.32082	5.75943	8.03701	4.16584	3.21836	1.24818	2.08419	3.60487	2.343	2.04675	1.91284	1.68643	1.62174		23.73	13.0874	17.5594	24.6559	12.8579	9.99427	3.8992	6.54991	11.3952	7.45135	6.54895	6.1581	5.46395
China	WprB	Wpr	930.163	2957.56	3190.85		2625.91	9072.27	9072.27		0.354225	0.326	0.351715		239013	235612		0.0109865	0.0385051			17672.7	15942.7	13854	11709.4	9866.14	8330.01	7205.82	6205.24	5415.95	4845.9	4295.16	3841.75	3436.19	3190.85		45245.5	41179.3	36111.1	30802.5	26191.1	22309.9	19462.5	16894.7	14860.4	13393.5	11958.7	10772	9703.62
Colombia	AmrB	Amr	161.583	65.4201	61.6959		781.007	279.573	279.573		0.206891	0.234	0.220679		16332	15326		0.0478206	0.0182418			427.624	281.58	378.73	386.288	313.154	264.364	224.622	229.277	157.508	155.804	128.222	77.4048	65.6958	61.6959		1253.74	831.254	1125.62	1155.9	943.333	801.86	685.927	704.91	487.586	485.642	402.449	343.938	294.82
Comoros	AfrD	Afr	24.1467	45.7891	64.2575		66.0604	170.855	170.855		0.365524	0.268	0.376094		1180	1944		0.0559834	0.0878883			102.743	103.061	102.296	101.568	98.8624	95.932	93.1177	89.2656	84.6346	82.4876	79.8729	74.5796	68.9114	64.2575		247.881	249.948	249.247	248.777	243.66	238.134	232.926	225.126	215.218	211.61	206.762	194.826	181.655
Congo	AfrE	Afr	75.6101	109.556	146.521		528.062	408.79	408.79		0.143184	0.268	0.358426		10048	7808		0.052554	0.0523552			602.821	591.214	560.349	510.751	451.385	400.812	347.591	300.03	258.121	233.391	203.285	182.594	163.622	146.521		1412.37	1395.23	1335.95	1233.42	1106.65	998.748	880.687	772.93	675.883	620.712	548.347	498.652	451.927
Costa Rica	AmrB	Amr	3.32008	1.26066	1.65682		18.776	5.38741	5.38741		0.176826	0.234	0.307535		768	714		0.0244479	0.0075454			12.1772	8.94289	5.14005	7.66504	6.1431	5.78344	3.15874	4.40206	2.62592	3.32432	2.32355	2.0067	1.68854	1.65682		36.4894	26.9869	15.6184	23.453	18.9142	17.9155	9.84123	13.7943	8.27982	10.5454	7.4157	6.44244	5.45561
Cote d'Ivoire	AfrE	Afr	1826.8	1871.87	2721.56		6212.01	6984.59	6984.59		0.294075	0.268	0.389651		70182	72484		0.0885129	0.0963605			3917.25	3797.41	3626.17	3430.08	3216.31	2969.36	2825.96	2684	2582.46	2678.42	2784.37	2854.78	2806.7	2721.56		8863.21	8660.73	8341.5	7962.47	7538.39	7029.45	6757.81	6485.03	6309.09	6612.02	6945.22	7188.08	7135.57
Croatia	EurA	Eur	0.180294	0	0		0.713116	0	0		0.252826	-	-		187	189		0.00381345	0			0.61469	0.970974	0.464917	0.564104	0	0	0.488486	0.663589	1.54217	0	0	0	0	0		1.46536	2.32597	1.11916	1.3646	0	0	1.19937	1.63747	3.82468	0	0	0	0
Cuba	AmrA	Amr	1.25924	1.81476	2.36887		10.67	7.75537	7.75537		0.118017	0.234	0.305449		611	655		0.0174632	0.0118403			6.35245	6.83774	4.68391	5.6196	4.09533	6.40909	4.45371	3.54276	4.47829	3.01873	3.4947	2.8104	2.49414	2.36887		19.2013	20.7997	14.3366	17.3082	12.6931	19.9903	13.98	11.1898	14.2279	9.64362	11.2238	9.07813	8.1099
Cyprus	EmrB	Emr	0.00435072	0.0247758	0.0310735		0.02371	0.0791558	0.0791558		0.183498	0.313	0.392562		30	47		0.000790332	0.00168417			0.125836	0.109958	0.0922475	0.0751782	0.0702603	0.0610438	0.0545776	0.0469503	0.0428812	0.0376527	0.0341155	0.0344684	0.034538	0.0310735		0.300773	0.264143	0.222718	0.182401	0.171316	0.149584	0.134388	0.116189	0.106624	0.0940839	0.0856541	0.086957	0.0875552
Czech Republic	EurA	Eur	0.376075	0.948417	1.4375		1.85027	3.66184	3.66184		0.203254	0.259	0.392562		355	420		0.00521203	0.00871867			0.418513	0	0.447553	0.918407	1.63856	0	0	2.51898	1.85226	2.6467	0.51574	1.21487	1.55834	1.4375		1.00018	0	1.08007	2.22729	3.99291	0	0	6.22997	4.60352	6.61035	1.29448	3.0644	3.94985
Democratic Republic of the Congo	AfrE	Afr	7523.09	9039.51	13525.5		57343.6	33729.5	33729.5		0.131193	0.268	0.401		340416	319977		0.168452	0.105412			20969.6	21064.3	20699.7	19886.1	18825.2	17811.8	16878.2	16134.3	16166.1	16769.6	15693.5	15181.6	14456.6	13525.5		45561.5	46000.9	45553.3	44223.4	42374	40592.3	38938.9	37671.2	38178.6	40063.1	37904	37069.3	35679.5
Denmark	EurA	Eur	3.31138	0.808124	1.22467		4.2268	3.12017	3.12017		0.783426	0.259	0.3925		243	223		0.0173942	0.0139918			0.763045	1.84158	0.515532	0	0.932671	0	0.580427	0.45735	1.23527	0.666584	1.02089	1.13738	1.35216	1.22467		1.82623	4.42779	1.24523	0	2.27413	0	1.42899	1.13147	3.07102	1.66511	2.56277	2.86938	3.42779
Djibouti	EmrD	Emr	33.464	46.4296	55.0335		96.949	148.337	148.337		0.345171	0.313	0.371002		1502	1631		0.0645466	0.0909487			123.727	115.563	107.837	100.922	95.1419	88.2361	82.4834	78.5457	78.1948	70.7199	68.5636	62.8661	59.1563	55.0335		298.773	281.273	264.606	249.71	237.434	222.143	209.443	201.171	202.025	184.293	180.175	166.63	158.114
Dominica	AmrB	Amr	0.0942633	0	0		0.948219	0	0		0.099411	-	-		25	12		0.0379287	0			0	0	0	0	0	0	0	0	0	0	0	0	0	0		0	0	0	0	0	0	0	0	0	0	0	0	0
Dominican Republic	AmrB	Amr	26.9644	70.4804	96.0473		255.169	301.198	301.198		0.105673	0.234	0.318884		6245	6048		0.0408597	0.0498013			228.988	213.642	209.375	195.832	185.735	175.999	164.709	151.133	142.573	130.83	121.67	112.908	104.298	96.0473		652.583	613.366	605.608	570.702	545.194	520.469	490.565	453.452	430.881	398.354	373.19	348.818	324.628
Ecuador	AmrD	Amr	79.9751	68.0545	65.1795		540.131	290.831	290.831		0.148066	0.234	0.224114		9373	7358		0.0576263	0.0395259			336.098	298.481	281.212	248.43	222.595	191.321	164.487	151.467	127.768	87.2968	81.1501	74.0151	68.2672	65.1795		969.355	867.634	823.622	733.025	661.489	572.636	495.881	459.872	390.699	374.101	351.281	323.671	301.627
Egypt	EmrD	Emr	720.033	647.601	835.316		3268.25	2069.01	2069.01		0.220312	0.313	0.403726		41267	41514		0.0791976	0.0498389			3048.42	2665.21	2421.04	2066.88	1814.6	1562.01	1343.99	1212.69	1126.57	1041.38	974.622	946.793	946.078	835.316		6898.88	6084.12	5574.44	4798.38	4247.29	3684.18	3193.58	2901.93	2713.45	2523.61	2375.29	2320.34	2330.93
El Salvador	AmrB	Amr	16.4558	24.846	23.3534		67.2195	106.179	106.179		0.244807	0.234	0.219943		1712	2073		0.0392637	0.0512202			152.922	143.069	132.586	89.5483	79.5185	67.9863	52.2223	43.5494	30.1542	32.6439	31.382	29.4353	25.4788	23.3534		442.538	417.74	390.498	266.006	238.261	205.449	159.143	133.817	130.246	142.514	138.419	131.15	114.687
Equatorial Guinea	AfrD	Afr	15.2467	52.9191	76.4316		108.941	197.459	197.459		0.139953	0.268	0.387075		2882	2431		0.0378005	0.0812256			139.372	130.66	122.117	113.123	105.61	99.2376	95.123	97.1858	102.162	92.217	82.3361	82.8294	82.464	76.4316		316.971	300.011	283.031	264.825	249.647	236.958	229.355	236.678	251.167	229.037	206.545	209.821	210.967
Eritrea	AfrE	Afr	541.036	307.592	411.941		1686.8	1147.73	1147.73		0.320747	0.268	0.358917		13310	11211		0.126732	0.102376			727.738	695.097	697.609	681.969	665.333	637.041	611.755	574.457	593.726	549.242	505.011	469.952	435.351	411.941		1787.51	1726.62	1752.12	1731	1706.37	1650.72	1601.01	1518.29	1584.43	1479.31	1372.45	1287.94	1203.27
Estonia	EurC	Eur	0.0446869	0.100462	0.152221		0.203791	0.387884	0.387884		0.219279	0.259	0.392439		59	46		0.00345408	0.00843226			1.1958	0.481743	0	0.561674	0	0	0	0	0	0.106456	0.445737	0	0.186272	0.152221		2.83945	1.1503	0	1.3563	0	0	0	0	0	0.265598	1.11808	0	0.472207
Ethiopia	AfrE	Afr	4666.62	4967.21	6817.17		22209.5	18534.4	18534.4		0.210118	0.268	0.367812		229333	195504		0.0968441	0.094803			29215	27259.7	24769.6	22045.7	19331	16817.5	14533.9	13343.8	11775.2	10241.3	9038.45	8144.96	7502.79	6817.17		66157.2	62503.3	57588.6	52028.2	46347.6	40991.2	36018.1	33605.9	30121.8	26582.2	23770.9	21676.8	20189.2
Federated States of Micronesia	WprB	Wpr	0.212933	2.22228	2.23317		1.02051	6.8168	6.8168		0.208654	0.326	0.327598		36	88		0.0283474	0.0774636			7.82197	7.17425	6.4425	5.77022	5.12302	4.61026	4.20462	3.84634	3.4787	3.12999	2.96625	2.63209	2.4159	2.23317		21.6149	19.9642	18.0609	16.2942	14.5808	13.221	12.1499	11.2002	10.2084	9.25867	8.84189	7.90817	7.31689
Fiji	WprB	Wpr	5.68968	6.15999	6.04181		23.4345	18.8957	18.8957		0.242791	0.326	0.319745		593	427		0.0395185	0.0442522			10.6269	9.76859	8.68537	8.08386	7.49204	7.01097	6.88142	6.62362	6.65119	6.58388	6.70296	6.5315	6.26547	6.04181		30.8679	28.5482	25.5388	23.9129	22.2925	20.9803	20.7033	20.0354	20.2246	20.1255	20.602	20.1858	19.4752
Finland	EurA	Eur	0.0455398	0	0		0.762812	0	0		0.0597	-	-		181	159		0.00421443	0			0.97073	0.527048	0.694176	0.546437	0	0.498071	1.32838	0	0.578237	0	0	0	0	0		2.32774	1.26964	1.67997	1.32856	0	1.22233	3.27586	0	1.43976	0	0	0	0
France	EurA	Eur	9.00681	10.5232	15.9647		34.2056	40.63	40.63		0.263314	0.259	0.39293		2967	3343		0.0115287	0.0121538			26.0615	24.0923	15.1946	22.9987	18.0921	15.6639	13.8861	10.9789	18.1178	17.2555	15.405	15.6768	15.9548	15.9647		62.3926	57.9431	36.7177	55.8423	44.1404	38.3951	34.1974	27.1655	45.0428	43.0971	38.6595	39.525	40.4147
Gabon	AfrD	Afr	13.7163	49.0729	66.4169		118.544	183.108	183.108		0.115706	0.268	0.362721		3179	2920		0.0372898	0.0627081			110.529	106.529	103.442	99.8251	96.4306	94.3331	95.4668	96.4388	94.5855	88.3129	81.695	73.6479	70.4515	66.4169		273.424	265.224	259.287	252.046	245.345	241.901	246.832	251.544	249.11	234.718	219.134	199.49	192.695
Georgia	EurB	Eur	4.64209	1.14323	1.22562		19.7534	4.414	4.414		0.235002	0.259	0.277666		1229	740		0.0160727	0.00596487			18.7889	13.4762	11.7104	10.9073	8.79975	6.54724	5.30151	3.54866	3.57933	3.43141	2.62456	2.00455	1.6497	1.22562		59.5403	43.1419	37.8844	35.662	29.0758	21.8596	17.884	12.0914	12.3148	11.9194	9.20126	7.09341	5.8904
Germany	EurA	Eur	2.21758	2.81413	4.26733		12.4316	10.8654	10.8654		0.178382	0.259	0.392746		2539	2766		0.00489627	0.00392819			6.4612	4.61882	5.87526	5.78705	4.89859	1.21521	4.51877	3.64481	4.89488	4.04783	4.89839	3.64231	4.23442	4.26733		15.4685	11.1101	14.1976	14.0492	11.9478	2.97826	11.1267	9.01713	12.1674	10.1098	12.2927	9.18457	10.7294
Ghana	AfrD	Afr	583.747	1273	1787.9		2247.21	4750	4750		0.259765	0.268	0.376401		56588	61530		0.0397118	0.077198			2114.03	2062	2091.71	2039.76	1997.97	1984.69	2012.87	2085.82	2166.68	2166.14	2102.36	1991.15	1901.52	1787.9		5100.38	5021.76	5141.07	5056.95	4992.22	4995.86	5100.76	5318.8	5558.21	5592.15	5462.2	5210.71	5012.54
Greece	EurA	Eur	0.1887	0	0		0.556689	0	0		0.338968	-	-		442	484		0.00125948	0			0	0	0	0	0	0	0	0	0	0	0	0	0	0		0	0	0	0	0	0	0	0	0	0	0	0	0
Grenada	AmrB	Amr	0.0885378	0	0		0.907256	0	0		0.0975886	-	-		27	25		0.0336021	0			0.364326	0.234663	0.189046	0	0.137866	0.130351	0.142989	0	0	0	0	0	0	0		1.08613	0.703971	0.570602	0	0.421296	0.400745	0.442361	0	0	0	0	0	0
Guatemala	AmrD	Amr	284.172	254.072	249		1633.34	1085.78	1085.78		0.173982	0.234	0.229329		13305	14685		0.122761	0.0739379			858.543	789.477	729.406	676.514	626.93	637.59	589.004	542.519	501.564	465.682	434.019	397.283	269.267	249		2406.34	2231.99	2080.25	1945.78	1818.64	1865.2	1737.44	1613.79	1503.82	1407.14	1321.78	1219.73	1161.38
Guinea	AfrD	Afr	637.076	895.347	1303.2		2620.9	3340.85	3340.85		0.243076	0.268	0.390081		46301	41706		0.0566056	0.0801047			3396.74	3083.7	2844.72	2613.54	2372.65	2164.21	2016.42	1888.51	1772.36	1711.63	1591.62	1488.5	1404.87	1303.2		7436.73	6846.19	6403.82	5964.22	5485.3	5067.47	4779.84	4530.76	4302.25	4202.47	3952.54	3736.94	3563.87
Guinea-Bissau	AfrD	Afr	44.8953	191.953	289.587		862.327	716.244	716.244		0.052063	0.268	0.404313		9579	7459		0.0900226	0.0960241			508.75	478.263	451.74	427.169	403.201	405.307	406.135	381.842	368.786	381.954	351.709	320.339	310.122	289.587		1098.21	1042.91	995.476	951.379	907.57	922.26	933.673	886.972	865.675	905.995	842.976	776.017	758.961
Guyana	AmrB	Amr	8.21174	6.53533	6.50082		46.6994	27.9288	27.9288		0.175843	0.234	0.232764		592	567		0.0788841	0.0492571			39.0552	41.8757	30.5866	27.632	14.1468	28.2995	32.0553	16.8705	18.7865	18.5539	15.6504	12.2375	7.25069	6.50082		109.842	118.596	87.217	79.3348	40.8922	82.3436	93.9111	49.7658	55.8135	55.5388	47.1952	37.1862	30.8244
Haiti	AmrD	Amr	269.311	540.322	799.643		2400.52	2309.07	2309.07		0.112188	0.234	0.346306		17477	19286		0.137353	0.119728			1830.71	1688.76	1553.65	1432.47	1325.67	1233.47	1159.82	1091.93	1027.13	959.475	1571.66	851.452	804.582	799.643		4697.41	4377.37	4067.34	3786.03	3536.57	3320.55	3149.91	2991.51	2838.42	2674.63	3794.63	2414.9	2302.08
Honduras	AmrB	Amr	81.394	67.2576	64.3633		433.243	287.426	287.426		0.187871	0.234	0.22393		4802	4613		0.0902214	0.0623077			222.855	199.948	188.126	182.199	164.444	143.568	139.468	128.756	111.12	98.9023	96.6513	68.4922	67.337	64.3633		638.342	577.406	547.742	534.892	486.64	428.215	419.295	390.121	339.347	304.38	299.723	299.519	297.597
Hungary	EurC	Eur	0.748343	0.629603	0.958006		3.88732	2.4309	2.4309		0.192509	0.259	0.394095		503	596		0.00772827	0.00407869			0.421951	0.918572	1.61549	0.468854	1.01062	0.895948	0.474616	0.490014	1.58006	0.591692	0	1.45189	0.962647	0.958006		1.00164	2.19239	3.87624	1.13099	2.45101	2.18398	1.16286	1.20678	3.91092	1.47194	0	3.64816	2.4309
Iceland	EurA	Eur	0.00106531	0	0		0.00704803	0	0		0.15115	-	-		12	10		0.000587336	0			0	0	0	0	0	0	0	0	0	0	0	0	0	0		0	0	0	0	0	0	0	0	0	0	0	0	0
India	SearD	Sear	21205	35814.9	47081.6		80188	140451	140451		0.264441	0.255	0.335218		1249673	1340055		0.0641672	0.10481			135763	126476	115589	107969	101086	95500.6	85787.3	76781.8	70355.5	63091.8	58305.4	53834.8	50154.4	47081.6		354476	333711	308183	290869	275200	262721	238459	215600	199591	180845	168821	157474	148177
Indonesia	SearB	Sear	3175.62	1913.86	3770.71		8693.5	7505.34	7505.34		0.365286	0.255	0.502404		148807	136371		0.0584213	0.0550362			12368.5	11245.5	10242.9	9400.18	8662.66	7970.71	7448.07	7058.33	6568.6	6047.48	5510.94	4915.32	4311.19	3770.71		22884	20934.7	19184.7	17710.3	16418	15193.3	14277.4	13605.7	12731.3	11785.9	10798.5	9682.72	8537.21
Iran	EmrB	Emr	263.268	267.811	267.978		646.802	855.626	855.626		0.40703	0.313	0.313195		27378	24738		0.0236249	0.0345875			1183.19	1020.96	868.424	744.667	649.234	571.436	519.722	471.484	428.617	390.354	356.895	328.937	298.722	267.978		3397.91	2957.61	2537.88	2195.15	1930.3	1713.41	1571.39	1437.57	1317.52	1209.73	1114.55	1034.99	946.903
Iraq	EmrD	Emr	398.128	698.271	994.033		1616.31	2230.9	2230.9		0.246318	0.313	0.445575		29942	34963		0.0539815	0.0638074			1616.15	1576.61	1529.41	1481.51	1433.86	1374.62	1329.92	1269.2	1198.66	1134.67	1085.76	1021.37	1018.62	994.033		3394.46	3327.76	3244.15	3157.79	3071.17	2959.11	2876.99	2759.6	2619.92	2492.79	2397.98	2267.79	2273.51
Ireland	EurA	Eur	0.570511	0.159002	0.241071		2.30811	0.613907	0.613907		0.247177	0.259	0.392684		325	275		0.00710186	0.00223239			0	0	0.582579	0.693369	0	0	0	0	0.559774	0.460382	0	0.283938	0.262245	0.241071		0	0	1.40489	1.68054	0	0	0	0	1.39145	1.14984	0	0.715987	0.664596
Israel	EurA	Eur	1.32046	0.527884	0.800605		6.48971	2.03816	2.03816		0.20347	0.259	0.392807		677	635		0.00958598	0.00320971			3.19096	2.68372	0.628337	2.30713	2.05675	0.61892	0.569824	0.51707	0	1.15007	0.577617	0.730978	0.840268	0.800605		7.62255	6.44212	1.51546	5.59187	5.00899	1.51481	1.40161	1.27805	0	2.87064	1.44889	1.84269	2.12846
Italy	EurA	Eur	1.59691	0.329458	0.499354		7.50491	1.27204	1.27204		0.212782	0.259	0.392562		2060	2051		0.00364316	0.000620205			0.543227	3.24254	0	0	0.90606	0.353691	1.03031	1.05285	0	0	1.70312	0.53581	0.53628	0.499354		1.30032	7.7996	0	0	2.21123	0.86722	2.53812	2.60589	0	0	4.27537	1.35153	1.35949
Jamaica	AmrB	Amr	0.746	4.696	6.2579		28.7628	20.0684	20.0684		0.0259363	0.234	0.311829		920	851		0.0312639	0.0235821			15.2077	12.1129	11.2951	10.049	8.44148	7.84421	8.35787	9.22588	8.57201	8.69993	7.97571	7.8274	6.57964	6.2579		44.6996	35.8299	33.6252	30.1089	25.4617	23.8149	25.5463	28.3863	26.556	27.1385	25.0477	24.7494	20.9513
Japan	WprA	Wpr	7.89735	19.7549	23.7624		26.8658	60.5978	60.5978		0.293956	0.326	0.392132		3158	3143		0.0085072	0.0192802			14.2616	24.7153	18.7303	17.5801	17.2387	20.5017	21.2196	22.2749	20.1811	22.1362	24.9152	22.809	23.9013	23.7624		34.1882	59.5293	45.329	42.7429	42.1088	50.3214	52.3288	55.191	50.2415	55.3717	62.6224	57.5781	60.6567
Jordan	EmrB	Emr	8.5666	41.1896	57.4009		34.7847	131.596	131.596		0.246275	0.313	0.436189		3513	3710		0.0099017	0.0354707			138.61	104.828	99.739	88.1028	83.0843	77.5267	68.6226	66.4821	65.8214	63.7166	64.6998	63.3695	60.4072	57.4009		297.57	226.182	216.292	192.032	182.023	170.699	151.876	147.884	147.141	143.165	146.101	143.817	137.789
Kazakhstan	EurC	Eur	41.97	60.5137	65.3335		157.914	233.644	233.644		0.265778	0.259	0.279629		7710	5363		0.0204817	0.0435658			282.875	255.85	237.266	219.83	207.867	194.506	179.036	164.022	153.338	138.852	117.864	97.8989	80.9771	65.3335		883.016	806.864	755.878	707.677	676	639.069	594.485	550.475	520.209	476.231	408.642	343.079	286.687
Kenya	AfrE	Afr	2901.61	2818.02	3908.18		11921.9	10515	10515		0.243385	0.268	0.371677		89504	105859		0.133199	0.0993301			7044.4	6893.81	7314.1	7009.84	6736.45	6541.29	6356.68	6042.6	5631.96	5278.27	4916.87	4566.06	4217.59	3908.18		16757.5	16522.5	17667.8	17077.4	16555.3	16227.7	15932.5	15300.8	14420.5	13650.2	12850.4	12063.4	11247
Kiribati	WprB	Wpr	1.39524	4.82908	5.05085		6.63174	14.8131	14.8131		0.210389	0.326	0.340971		123	139		0.0539166	0.106569			9.10199	8.40992	7.67131	7.21141	6.89914	6.45671	6.22629	5.93005	6.38941	6.17232	5.89383	5.64192	5.3632	5.05085		24.4114	22.7277	20.8844	19.7647	19.0311	17.9172	17.3787	16.6463	18.0451	17.5479	16.8802	16.2849	15.6025
Kuwait	EmrB	Emr	0.890118	0.681974	0.938086		3.73932	2.17883	2.17883		0.238043	0.313	0.430546		599	655		0.0062426	0.00332646			1.10917	1.62891	1.29306	1.82413	0	2.30362	0.565945	2.14466	1.15235	1.0707	0.624361	1.4319	0.939764	0.938086		2.4295	3.58337	2.85695	4.04792	0	5.15713	1.27242	4.84265	2.61367	2.43938	1.4291	3.29324	2.17217
Kyrgyzstan	EurB	Eur	45.5043	49.1058	53.9359		195.575	189.598	189.598		0.232669	0.259	0.284475		4407	3656		0.0443782	0.0518593			178.308	156.365	136.289	119.473	106.343	97.9398	92.3266	87.9506	83.8029	77.8076	78.0617	69.6833	61.625	53.9359		550.593	487.648	429.238	379.881	341.343	317.25	301.834	290.212	279.308	262.065	265.728	239.817	214.356
Laos	WprB	Wpr	392.729	492.364	797.797		996.247	1510.32	1510.32		0.394208	0.326	0.528231		11071	13172		0.0899871	0.114661			1845.4	1661.31	1466.17	1311.66	1197.99	1118.73	1058.22	1036.35	1017.38	994.066	1028.21	983.719	891.587	797.797		3179.05	2883.91	2565.14	2312.47	2128.23	2002.28	1908.04	1882.37	1861.44	1831.77	1908.3	1838.1	1676.95
Latvia	EurC	Eur	0.147744	0.0785026	0.119877		0.544493	0.303099	0.303099		0.271343	0.259	0.395506		144	182		0.0037812	0.00166538			0	0.973866	1.32225	0.502577	0	1.09811	0	1.22472	0	0	0.588728	0.134012	0.123936	0.119877		0	2.30579	3.14854	1.20344	0	2.65967	0	2.99987	0	0	1.46571	0.335386	0.311759
Lebanon	EmrB	Emr	2.88259	3.67961	5.05859		10.7211	11.756	11.756		0.268871	0.313	0.4303		829	604		0.0129326	0.0194635			24.7948	23.7792	23.4209	21.5102	17.9582	14.6407	11.8757	9.04807	6.96387	5.77613	5.17763	4.77688	4.94367	5.05859		53.7822	51.8699	51.371	47.4492	39.8359	32.6641	26.6414	20.408	15.7905	13.1634	11.8577	10.9942	11.4333
Lesotho	AfrE	Afr	182.58	113.431	164.401		949.648	423.251	423.251		0.192261	0.268	0.388424		5085	5634		0.186755	0.0751245			232.423	225.303	215.427	205.508	198.617	195.184	192.695	192.428	180.98	203.762	200.447	187.63	174.616	164.401		549.926	533.399	510.621	487.969	472.723	466.127	462.494	466.047	441.88	503.013	500.524	475.298	446.299
Liberia	AfrD	Afr	318.923	225.695	313.212		1257.05	842.144	842.144		0.253708	0.268	0.371922		11637	10469		0.108022	0.0804417			1165.71	1049.37	921.802	790.804	678.37	586.356	518.317	464.231	455.847	431.1	394.256	366.957	344.096	313.212		2535.15	2329.41	2088.94	1829.75	1601.71	1411.88	1271.74	1159.12	1155.93	1108.55	1026.45	966.354	915.799
Libya	EmrB	Emr	6.35118	9.60649	12.2536		24.2617	30.6917	30.6917		0.261778	0.313	0.399248		1852	1845		0.0131003	0.0166351			49.3973	47.5014	46.8431	41.3948	37.5814	32.9196	28.773	23.5925	20.5254	18.4775	16.0912	17.9623	13.3486	12.2536		114.396	110.636	109.716	97.5167	89.0637	78.508	69.0648	57.0086	49.9244	45.2208	39.6192	44.4824	33.2448
Lithuania	EurC	Eur	0.164812	0.299105	0.454269		0.57637	1.15485	1.15485		0.285948	0.259	0.393359		155	166		0.00371852	0.0069569			0.427827	0	0.969003	0	1.12804	0	0	0	1.21054	0.574665	0.578425	0.61328	0.555601	0.454269		1.0147	0	2.32163	0	2.72926	0	0	0	2.99175	1.42849	1.44602	1.5417	1.40454
Luxembourg	EurA	Eur	0.0457252	0	0		0.199603	0	0		0.229081	-	-		17	13		0.0117414	0			0	0.154358	0.14144	0.140332	0	0	0	0	0	0	0	0	0	0		0	0.371622	0.342195	0.341191	0	0	0	0	0	0	0	0	0
Macedonia	EurB	Eur	0.951692	0.224539	0.341924		4.19175	0.866944	0.866944		0.227039	0.259	0.394402		181	147		0.0231588	0.00589758			12.9286	7.33063	6.36891	5.32032	4.49192	5.0826	0	1.38909	3.06756	0.695192	0.934052	0.571053	0.393088	0.341924		30.4772	17.3767	15.1789	12.7416	10.8088	12.2902	0	3.39534	7.54005	1.71866	2.32366	1.43003	0.990794
Madagascar	AfrD	Afr	1156.92	1097.63	1485.32		6347.07	4095.64	4095.64		0.182276	0.268	0.362659		45736	43343		0.138776	0.0944936			4734.44	4170.44	3748.07	3119.28	2903.77	2145.37	2185.71	2331.59	2302.07	2146.03	1972.39	1822.37	1587.09	1485.32		11267.4	10060.4	9162.39	7725.05	7283.39	5450.85	5622.68	6068.93	6058.07	5706.5	5294.99	4936.23	4338.75
Malawi	AfrE	Afr	3600.61	804.89	1111.11		8522.6	3003.32	3003.32		0.422477	0.268	0.369959		57179	41039		0.149051	0.0731821			4910.55	4282.41	3946.26	3567.49	3149.19	2745.36	2486.73	2221.27	1949.45	1720.26	1608.12	1449.06	1245.14	1111.11		10693.6	9507.46	8936.6	8239.21	7414.11	6581.35	6066.74	5511.58	4919.66	4411	4181.42	3822.78	3334.59
Malaysia	WprB	Wpr	8.94568	26.8185	40.2807		38.6257	82.2653	82.2653		0.231599	0.326	0.489644		3349	4516		0.0115335	0.0182164			92.2849	84.3229	75.3105	63.6341	54.1205	47.0732	44.0246	39.0501	37.0887	37.8209	38.8604	38.507	38.34	40.2807		179.312	164.55	147.601	125.23	106.923	93.3525	87.6386	78.0228	74.3702	76.1111	78.4753	78.0529	78.0075
Maldives	SearD	Sear	0.253081	0.296385	0.359106		0.784	1.1623	1.1623		0.322807	0.255	0.308962		122	78		0.00642623	0.0149012			6.06677	4.69815	3.55935	2.56806	1.95286	1.49249	1.10531	0.916084	0.761002	0.703083	0.619237	0.524037	0.425319	0.359106		17.1477	13.4688	10.3443	7.56197	5.82219	4.5008	3.36815	2.81954	2.36374	2.2032	1.95705	1.66982	1.36626
Mali	AfrD	Afr	1415.78	2501.64	3767.18		14850.9	9334.48	9334.48		0.0953328	0.268	0.403577		104164	82267		0.142572	0.113466			7176.44	6840.74	6398.74	5923.67	5466.4	5150.62	5154.39	5349.64	5216.15	4873.65	4461.94	4106.67	4017.87	3767.18		14728.7	14242.6	13533.4	12743.8	11968.9	11476.5	11675	12303.8	12167.1	11516.7	10675.6	9943.94	9838.83
Malta	EurA	Eur	0.0149296	0	0		0.072627	0	0		0.205565	-	-		28	25		0.00259382	0			0	0	0	0	0	0	0	0	0	0	0	0	0	0		0	0	0	0	0	0	0	0	0	0	0	0	0
Marshall Islands	WprB	Wpr	0.539704	1.38776	1.39743		2.61039	4.25693	4.25693		0.206753	0.326	0.328272		61	55		0.0427932	0.0773987			3.18318	3.19614	3.10022	2.89374	2.6373	2.51514	2.28457	2.21666	2.08802	1.95821	1.79264	1.69803	1.12026	1.39743		8.97273	9.05799	8.8355	8.29362	7.60303	7.29357	6.66421	6.50465	6.16403	5.81462	5.3553	5.10365	4.68308
Mauritania	AfrD	Afr	190.112	307.338	439.88		827.327	1146.78	1146.78		0.22979	0.268	0.383578		9073	11524		0.0911856	0.0995125			630.593	624.911	619.117	615.945	610.568	600.029	583.971	562.2	538.606	543.413	514.639	494.393	470.497	439.88		1495.28	1488.76	1481.91	1482.18	1477.58	1461.43	1432.83	1390.32	1343.22	1366.95	1305.87	1265.56	1215.3
Mauritius	AfrD	Afr	1.37611	0.723379	0.909832		3.8722	2.69917	2.69917		0.355382	0.268	0.337078		200	202		0.019361	0.0133623			1.95238	2.01898	1.55679	1.86795	4.06448	0.943149	2.04198	1.77568	1.33706	1.12447	0.700718	1.44358	0.891847	0.909832		5.36734	5.59299	4.34223	5.24162	11.4649	2.67387	5.81755	5.08473	3.85051	3.25734	2.04185	4.23154	2.62996
Mexico	AmrB	Amr	281.824	204.837	191.887		1419.32	875.37	875.37		0.198562	0.234	0.219207		38097	32714		0.0372555	0.0267583			1645.62	1467.7	1280.53	1182.34	974.233	964.437	780.632	760.424	626.989	352.155	299.392	253.931	206.264	191.887		4820.42	4335.15	3812.81	3547.72	2945.08	2936.77	2393.22	2346.77	1947.96	1541.96	1323.77	1134.5	931.023
Moldova	EurC	Eur	2.4771	1.59419	2.46085		8.68135	6.15519	6.15519		0.285336	0.259	0.3998		541	629		0.0160469	0.00978567			15.2133	18.2841	13.2747	11.3014	9.70368	7.75747	4.66388	5.09416	7.17015	6.03691	2.97217	5.45333	2.81157	2.46085		35.1217	42.5127	31.0829	26.6428	23.0267	18.5247	11.2047	12.3131	17.4349	14.7655	7.31025	13.4884	6.99366
Mongolia	WprB	Wpr	0.948365	50.6869	56.5069		4.18014	155.481	155.481		0.226874	0.326	0.363432		2734	2060		0.00152895	0.0754764			178.412	153.331	131.444	112.24	97.6159	89.9527	85.0717	82.2597	80.2588	77.3753	72.6159	67.5572	61.8415	56.5069		437.726	380.261	329.394	284.203	249.663	232.328	221.763	216.34	212.836	206.808	195.534	183.278	168.987
Montenegro	EurB	Eur	0.0257538	0	0		0.107543	0	0		0.239474	-	-		46	38		0.0023379	0			0.490877	0.391857	0.246154	0.110227	0.0425068	0	0	0	0	0	0	0	0	0		1.16103	0.931577	0.588375	0.264916	0.102723	0	0	0	0	0	0	0	0
Morocco	EmrD	Emr	131.46	402.034	408.029		324.446	1284.45	1284.45		0.405184	0.313	0.317668		19441	23880		0.0166887	0.0537878			1369	1206.78	1078.28	980.203	874.476	796.258	724.903	714.072	654.531	602.59	570.8	548.643	417.192	408.029		3072.6	2728.07	2454.99	2246.8	2018.42	1849.96	1695.32	1680.87	1550.62	1436.78	1369.62	1324.86	1302.95
Mozambique	AfrE	Afr	882.989	1876.04	2672.65		4887.09	7000.16	7000.16		0.180678	0.268	0.381799		87913	82891		0.0555901	0.0844502			6691.27	6133.27	5732.06	5381.91	5003.53	4599.47	4271.3	3941.96	3688.95	3512.16	3248.7	3118.51	2907.81	2672.65		14683.2	13666.9	12955.5	12333.6	11622	10824	10182.7	9545.72	9062.54	8747.04	8188.63	7962.8	7538.41
Myanmar	SearD	Sear	398.471	861.357	1740.99		1602.38	3377.87	3377.87		0.248675	0.255	0.515409		34098	46220		0.0469933	0.0730824			5469.73	4919.09	4390.64	3907.34	3489.04	3145.56	2855.25	2624.59	2401.35	2229.17	2080.17	1930.72	1776.67	1740.99		9815.83	8882.55	7977.9	7144.42	6418.6	5822.94	5318.23	4918.45	4526.73	4227.15	3966.82	3703.09	3427.89
Namibia	AfrE	Afr	51.8245	58.1846	77.91		290.242	217.107	217.107		0.178556	0.268	0.358856		2075	2954		0.139875	0.0734958			148.825	139.007	142.251	136.735	121.966	122.006	111.381	110.007	103.177	96.6017	98.7907	90.7497	82.9452	77.91		373.316	349.717	359.215	346.906	311.188	314.645	290.837	290.186	274.756	259.841	268.436	249.125	229.642
Nepal	SearD	Sear	500.763	396.37	508.664		1897.15	1554.39	1554.39		0.263956	0.255	0.327244		22241	22674		0.0852995	0.0685539			2417.13	2123.22	1855.5	1597.94	1385.04	1209.39	1053.18	946.464	855.72	783.258	690.419	656.479	572.863	508.664		6408.64	5702.77	5047	4400.11	3860.3	3409.88	3003.79	2729.09	2494.44	2306.77	2053.43	1970.87	1735.57
Netherlands	EurA	Eur	1.04604	0.335899	0.509434		5.22379	1.29691	1.29691		0.200246	0.259	0.392807		734	710		0.00711688	0.00182663			0	1.03745	1.65572	0.521583	1.21828	1.02803	2.34668	0	1.58999	0	0.900576	1.03709	0.538719	0.509434		0	2.49217	3.9963	1.26493	2.96831	2.51685	5.77306	0	3.94988	0	2.25935	2.61436	1.36462
New Zealand	WprA	Wpr	0.715986	2.73158	3.30319		2.4228	8.37909	8.37909		0.29552	0.326	0.394218		348	394		0.00696208	0.0212667			0.671299	1.92319	0.624222	0.913779	1.1886	0.870276	0.562789	0.527067	0.546497	3.2213	2.31515	2.83487	3.39897	3.30319		1.60242	4.61242	1.5042	2.21245	2.89124	2.12681	1.38181	1.30019	1.35431	8.01966	5.79038	7.12316	8.58051
Nicaragua	AmrD	Amr	22.5982	50.3368	48.3422		210.158	215.114	215.114		0.10753	0.234	0.224728		3344	3276		0.0628463	0.0656637			267.067	224.141	208.136	186.055	184.941	152.108	136.075	116.757	73.1163	69.1043	63.6524	57.4055	52.1249	48.3422		762.17	645.442	604.491	544.935	546.208	452.857	408.339	353.107	308.777	294.899	274.516	250.164	229.558
Niger	AfrD	Afr	3979.25	2717.86	3977.69		17456.2	10141.3	10141.3		0.227956	0.268	0.392228		97824	86249		0.178445	0.117581			9397.95	9137.75	8590.49	7952.01	7325.94	7056.49	6877.31	6250.25	5559.94	5446.64	5107.24	4755.79	4249.29	3977.69		19119.6	18880.4	18058.9	17028.8	15993.2	15712.4	15610.1	14458.8	13104	13069.7	12468.4	11794.3	10691.4
Nigeria	AfrD	Afr	13340.3	20619.4	30800.2		44879.5	76938	76938		0.297247	0.268	0.400326		892597	804429		0.0502797	0.095643			53730.6	51285.5	48931	46413.8	43729.3	41199.8	38868.9	37087.4	35386.7	34667.2	34742.5	33927.7	32158.7	30800.2		114935	110944	107088	102796	98038.2	93513.6	89331.3	86284.6	83353.6	82687.6	83862.6	82866.8	79453.3
North Korea	SearD	Sear	35.8053	135.832	192.153		110.157	532.674	532.674		0.325039	0.255	0.360733		7566	9790		0.0145595	0.05441			1215.08	902.698	666.557	510.891	410.495	356.481	333.92	317.935	299.129	277.911	254.004	229.592	215.584	192.153		3001.93	2268.02	1702.03	1323.01	1075.01	941.139	886.619	848.062	801.859	749.062	688.966	627.148	593.279
Norway	EurA	Eur	0.671037	0.373012	0.564661		3.00964	1.4402	1.4402		0.222963	0.259	0.392071		185	183		0.0162683	0.00786996			0.530435	0	0	0	0	0	2.16735	0	1.14441	0.920543	1.11619	0	0.56741	0.564661		1.27101	0	0	0	0	0	5.34239	0	2.84816	2.30231	2.80544	0	1.4402
Oman	EmrB	Emr	0.731473	3.56313	4.91451		2.31291	11.3838	11.3838		0.316256	0.313	0.431711		619	882		0.00373653	0.0129068			9.68833	8.29679	6.90631	6.20794	5.63648	5.35387	5.00132	4.72928	4.55824	4.47278	4.52424	4.60051	4.82152	4.91451		21.1132	18.1782	15.2117	13.7442	12.5407	11.9676	11.2321	10.6699	10.33	10.1818	10.3439	10.5629	11.1192
Pakistan	EmrD	Emr	5095.45	12948.7	14700.3		48279.5	41369.8	41369.8		0.105541	0.313	0.35534		348496	393959		0.138537	0.10501			31085.2	28661	26125.4	23650.7	21665.5	20123.1	19015.5	18557.4	18308.1	19523.6	18820.6	17649.3	16257.1	14700.3		78497.9	72999.6	67098.3	61255.1	56573.6	52971.5	50464.2	49645.5	49377.2	53095.9	51598.2	48790.1	45335
Panama	AmrB	Amr	14.2948	30.5351	28.8769		88.5365	130.492	130.492		0.161457	0.234	0.221292		1402	1343		0.0631502	0.0971644			38.9624	42.8193	35.1528	40.8455	40.7337	50.0145	27.8491	44.9432	19.7573	39.4923	30.2543	30.3771	30.1055	28.8769		114.048	126.179	104.268	121.955	122.456	151.364	84.8517	137.892	85.0226	171.586	132.726	134.573	134.695
Papua New Guinea	WprB	Wpr	135.535	364.815	383.766		723.654	1119.07	1119.07		0.187292	0.326	0.342934		11974	12775		0.0604355	0.0875981			544.927	549.164	570.112	535.006	466.082	513.965	488.228	485.24	473.483	422.562	454.62	448.115	414.073	383.766		1443.9	1464.2	1529.34	1443.75	1265.76	1405.19	1344.32	1346.35	1324.15	1191.58	1292.51	1285.03	1197.35
Paraguay	AmrB	Amr	21.0994	43.3851	41.484		140.017	185.406	185.406		0.150693	0.234	0.223746		3368	3489		0.0415726	0.0531403			149.31	135.941	132.129	117.004	99.3173	87.4998	76.8099	73.5952	73.9839	76.0664	63.4987	42.2539	42.7097	41.484		431.241	395.44	387.123	345.297	295.305	262.037	231.689	223.611	226.447	234.499	197.177	185.026	188.91
Peru	AmrD	Amr	67.8384	102.425	96.5406		349.305	437.714	437.714		0.19421	0.234	0.220556		13209	9935		0.0264445	0.0440578			662.376	660.83	539.588	484.996	473.352	465.566	307.612	264.687	227.613	203.687	174.218	111.872	92.7881	96.5406		1891.98	1907.32	1573.02	1427.69	1406.67	1396.29	930.979	808.291	701.144	632.839	545.766	496.546	416.286
Philippines	WprB	Wpr	1771.45	1685.17	2598.95		3280.9	5169.24	5169.24		0.539929	0.326	0.502772		65074	70987		0.0504179	0.0728195			5083.12	4842.68	4651.37	4414.6	4176.89	3939.04	3675.28	3430.4	3162.98	2940.04	2766.71	2649.43	2532.67	2598.95		9537.85	9127.79	8806	8394.92	7978.44	7557.88	7083.58	6640.75	6150.98	5742.86	5428.44	5221.66	5014.69
Poland	EurB	Eur	5.28804	1.47876	2.24693		8.12706	5.7095	5.7095		0.650671	0.259	0.393543		2076	2151		0.00391477	0.00265435			2.57641	2.46778	1.11243	0.533053	0.601997	2.77191	0.5531	2.73921	0.965576	2.64588	2.11052	1.46665	2.29676	2.24693		6.13295	5.90463	2.6751	1.28814	1.46195	6.76394	1.35638	6.75107	2.39178	6.58913	5.28344	3.69037	5.80794
Portugal	EurA	Eur	1.0768	0.0742881	0.112632		4.71777	0.286826	0.286826		0.228244	0.259	0.392684		322	351		0.0146515	0.000817169			0.614796	1.76871	0.529248	1.01704	0.60437	0.245091	0.275486	0	0	0.486559	0	0	0.113832	0.112632		1.46797	4.24507	1.27703	2.46686	1.47364	0.600671	0.678544	0	0	1.21578	0	0	0.288524
Qatar	EmrB	Emr	0.305555	0.287542	0.310889		1.1222	0.918665	0.918665		0.272282	0.313	0.338414		232	198		0.00483706	0.00463972			0.798542	0.560436	0.489492	0.487249	0.421896	0.427125	0.397214	0.362646	0.361875	0.352216	0.372069	0.328366	0.336314	0.310889		1.74981	1.23388	1.08268	1.08273	0.941896	0.957917	0.894912	0.820789	0.822837	0.804592	0.853786	0.958953	0.988041
Romania	EurB	Eur	9.82509	5.12372	7.86786		39.083	19.7827	19.7827		0.25139	0.259	0.397715		2451	2701		0.0159458	0.00732421			73.9828	61.625	57.5357	48.8511	40.6329	29.496	24.3044	12.0721	14.1877	11.2044	12.1702	10.6024	8.46271	7.86786		171.673	143.839	135.07	115.382	96.5762	70.5807	58.5542	29.2837	34.6486	27.5366	30.0923	26.3643	21.1637
Russia	EurC	Eur	88.618	34.1954	52.3557		202.912	132.028	132.028		0.436732	0.259	0.396549		16255	16843		0.012483	0.00783877			288.231	258.673	227.196	186.779	157.874	132.444	106.76	93.6689	78.983	76.4836	70.307	64.031	55.7742	52.3557		672.462	607.161	536.609	443.922	377.657	318.843	258.62	228.269	193.644	188.626	174.398	159.708	139.889
Rwanda	AfrE	Afr	657.959	543.409	730.368		1773.6	2027.64	2027.64		0.370975	0.268	0.360205		25674	21684		0.0690814	0.0935088			7076.8	6349	5467.36	3923.58	2735.96	2047.53	1606.03	1390.55	1280.62	1195.01	1086.31	971.05	843.08	730.368		15254	14007.8	12386.4	9130.17	6535.64	5013.92	4022.29	3555.34	3334.51	3160.63	2913.38	2638.61	2317.22
Saint Lucia	AmrB	Amr	0.216755	0	0		2.16526	0	0		0.100106	-	-		51	41		0.0424561	0			0.434667	0.281768	0.0929159	0	0.129636	0.124514	0.159268	0.0256916	0.0246178	0	0	0	0	0		1.29111	0.842027	0.279312	0	0.394298	0.380932	0.490213	0.079574	0.0767321	0	0	0	0
Saint Vincent and the Grenadines	AmrB	Amr	0.217575	0	0		1.55909	0	0		0.139552	-	-		42	34		0.0371213	0			0.525826	0.332439	0.665902	0.418349	0.740311	0.40133	0.296818	0	0	0	0	0	0	0		1.54974	0.985143	1.98455	1.25368	2.23132	1.21662	0.905033	0	0	0	0	0	0
Samoa	WprB	Wpr	0.0958656	0.984834	0.955746		0.46022	3.02096	3.02096		0.208304	0.326	0.316371		61	89		0.00754459	0.0339434			2.04631	2.028	1.7923	1.74579	2.52608	2.59972	2.94436	2.19897	2.90396	1.87075	1.35955	1.18652	1.09766	0.955746		5.97154	5.95769	5.29979	5.19534	7.56328	7.83142	8.92258	6.70377	8.90663	5.7715	4.21923	3.70421	3.44738
Sao Tome and Principe	AfrD	Afr	3.64314	7.43437	9.97514		14.5851	27.7402	27.7402		0.249784	0.268	0.359592		265	325		0.0550383	0.0853544			22.988	21.2476	19.47	18.2166	17.0918	16.1142	15.2439	14.3605	13.3223	12.4495	12.7078	11.7238	10.8204	9.97514		56.4644	52.739	48.8408	46.1877	43.7937	41.7225	39.8688	37.9242	35.5056	33.4757	34.4725	32.0759	29.8457
Saudi Arabia	EmrB	Emr	21.3251	46.4555	64.4479		80.7709	148.42	148.42		0.264019	0.313	0.434226		6775	8543		0.0119219	0.0173733			214.354	189.589	165.088	149.568	133.136	120.548	114.919	111.231	101.078	96.3884	87.6561	79.984	69.7337	64.4479		463.227	411.846	360.403	328.109	293.453	266.974	255.693	248.68	227.078	217.625	198.877	182.361	159.778
Senegal	AfrD	Afr	519.208	500.057	675.879		3437.48	1865.89	1865.89		0.151043	0.268	0.36223		31129	28648		0.110427	0.0651314			2583.75	2403.44	2188.44	1944	1727.09	1538.95	1453.35	1295.74	1163.85	1092.85	972.139	835.577	740.225	675.879		5920.8	5580.67	5160.19	4660.75	4210.83	3816.12	3662.41	3316.05	3023.23	2879.68	2595.65	2258.44	2022.59
Serbia	EurB	Eur	0.489503	0	0		2.05575	0	0		0.238114	-	-		458	601		0.00448854	0			5.9781	4.36121	1.12914	5.27985	0	3.49355	0	2.2388	0	0	0	0	0	0		14.158	10.3817	2.70293	12.7119	0	8.50829	0	5.50861	0	0	0	0	0
Seychelles	AfrE	Afr	0.0270505	0.0355073	0.0446513		0.0974853	0.13249	0.13249		0.277483	0.268	0.337017		18	22		0.00541585	0.00602227			0.0616094	0.0727983	0.0693692	0.0686084	0.0756899	0.0636492	0.0676797	0.0560735	0.0493979	0.0487455	0.0411864	0.0448273	0.044758	0.0446513		0.170638	0.202631	0.194084	0.192953	0.213984	0.18092	0.193392	0.161078	0.142661	0.141532	0.120208	0.131544	0.132058
Sierra Leone	AfrD	Afr	427.954	1222.34	1946.75		1746.78	4560.98	4560.98		0.244995	0.268	0.426827		28116	34267		0.0621277	0.133101			2768.33	2702.25	2631.06	2550.73	2464.41	2356.04	2258.13	2298.65	2271.75	2110.55	2076.28	2158.88	2088.71	1946.75		5599.87	5528.02	5443.27	5336.76	5214.52	5042.24	4887.3	5031.2	5029.18	4727.61	4703.92	4944.74	4838.56
Singapore	WprA	Wpr	0.196608	0.766032	1.14235		0.704339	2.34979	2.34979		0.279138	0.326	0.486147		88	162		0.00800385	0.0145049			0	1.25012	1.19729	0	0.707452	0	0	1.03187	0	0.899996	0.848743	1.0765	1.08818	1.14235		0	2.45658	2.36219	0	1.40672	0	0	2.07492	0	1.82354	1.72616	2.19762	2.22991
Slovakia	EurB	Eur	0.558775	0.518781	0.790731		1.96424	2.00302	2.00302		0.284474	0.259	0.39477		387	418		0.00507556	0.00479191			3.50878	1.02266	2.32252	1.20542	0.83305	0.436017	2.1598	0	0.485304	0.847274	1.04783	0.862227	0.858384	0.790731		8.322	2.43761	5.56371	2.9022	2.01585	1.06046	5.27906	0	1.1983	2.10293	2.61388	2.16185	2.16326
Slovenia	EurA	Eur	0.048228	0.0808206	0.122364		0.196375	0.312049	0.312049		0.245592	0.259	0.392132		75	61		0.00261833	0.00511555			0	0	0.646613	0.555834	0.37653	0.326226	0	0	0	0.732583	0	0.147238	0.132068	0.122364		0	0	1.56277	1.35	0.918919	0.8	0	0	0	1.83193	0	0.371797	0.335163
Solomon Islands	WprB	Wpr	5.1802	12.2291	12.144		24.5535	37.5125	37.5125		0.210976	0.326	0.323733		377	511		0.0651287	0.07341			11.5621	11.3885	11.886	12.8863	10.3827	12.1012	11.997	14.2444	15.9692	15.525	14.4998	14.1628	13.1687	12.144		32.9961	32.6616	34.258	37.32	30.2207	35.4131	35.312	42.1868	47.6082	46.6003	43.8306	43.1086	40.3782
Somalia	EmrD	Emr	3275.4	2590.38	3456.25		9390.27	8275.96	8275.96		0.348808	0.313	0.417625		51308	64616		0.183018	0.128079			4397.2	4450.16	4472.23	4467.09	4454.59	4452.34	4464.01	4416.28	4203.5	4142.79	4037.34	3773.78	3558.45	3456.25		9583.35	9737.98	9826.01	9854.71	9867.47	9903.03	9978.16	9937.04	9542.84	9500.44	9358.83	8839.8	8427.69
South Africa	AfrE	Afr	1266.71	918.482	904.437		6516.68	3427.17	3427.17		0.19438	0.268	0.263902		40647	47459		0.160324	0.0722133			2844.25	2788.34	2775.94	2773.76	2764.98	2768.17	2708.6	2565.19	2410.9	2133.74	1786.68	1148.89	999.151	904.437		7147.77	7009.56	6984.98	6997.98	7009.69	7062.95	6973.29	6678.05	6343.44	5696.13	4875.12	4258.12	3751.09
South Korea	WprB	Wpr	2.04511	4.99999	5.30971		7.11093	15.3374	15.3374		0.287601	0.326	0.346194		1764	1859		0.00403114	0.00825035			10.3708	4.91793	3.72338	3.6601	4.58932	3.92575	4.47361	3.74625	1.5334	6.50898	5.19214	4.89956	5.57987	5.30971		27.9008	13.2903	10.111	9.99092	12.5996	10.8401	12.4247	10.4654	4.30816	18.3891	14.7509	13.9956	16.0266
South Sudan	AfrD	Afr	2102.38	1052.46	1528.27		6406.08	3927.09	3927.09		0.328184	0.268	0.389161		41790	38898		0.153292	0.100959			4016.66	3640.04	3302.54	2994.07	2712.48	2476.42	2293.28	2135.21	1999.27	1883.06	1766.91	1676.07	1609.48	1528.27		8651.05	7969.52	7351.19	6770.05	6230.31	5775.27	5425.88	5121.86	4858.11	4631.73	4397.21	4216.93	4092.47
Spain	EurA	Eur	3.51333	1.01095	1.53372		11.1364	3.9033	3.9033		0.315481	0.259	0.39293		1752	2064		0.0063564	0.00189113			1.67457	2.57696	2.90898	3.35068	2.9727	2.29862	6.37137	6.99682	1.65797	5.26039	2.79714	1.19286	1.56441	1.53372		4.00255	6.18858	7.0181	8.12114	7.23968	5.62503	15.6671	17.2915	4.11749	13.1282	7.01523	3.00656	3.96214
Sri Lanka	SearB	Sear	15.7747	18.3551	22.2262		46.8569	71.9809	71.9809		0.336658	0.255	0.308778		3358	3675		0.0139538	0.0195866			89.1063	81.7433	75.4733	68.448	64.3115	57.7071	52.0792	44.4563	40.2442	37.125	29.9614	26.2686	23.9723	22.2262		264.47	244.267	226.992	207.206	195.965	176.969	160.833	138.264	126.035	117.056	95.115	83.9499	77.1133
Sudan	EmrD	Emr	1655.89	3288.7	2983.6		7162.82	10507	10507		0.231178	0.313	0.283962		59503	93955		0.120378	0.11183			7099.96	6757.3	6501.13	6222.46	5916.75	5732.97	5442.32	5168.21	5296.2	4909.59	4624.07	4464.33	4207.33	2983.6		16966.4	16286.3	15802.4	15252.6	14626.9	14294.2	13682.8	13101	13535.3	12650.6	12012	11694.1	11116
Suriname	AmrB	Amr	1.49151	0.551751	0.744233		16.3799	2.35791	2.35791		0.0910572	0.234	0.315633		365	221		0.0448764	0.0106693			8.75114	3.03645	1.70607	2.83737	3.9072	1.19547	2.06979	1.86427	1.12592	1.92483	1.06256	0.90006	0.779505	0.744233		25.2172	8.81545	4.98962	8.35993	11.5963	3.57419	6.23291	5.65489	3.44036	5.92381	3.29382	2.81046	2.4515
Swaziland	AfrE	Afr	96.7478	73.0799	102.907		525.247	272.686	272.686		0.184195	0.268	0.377382		2755	2922		0.190652	0.0933218			177.545	178.146	177.113	174.446	170.029	166.082	157.149	148.487	142.522	146.551	132.304	120.151	111.145	102.907		415.32	416.552	414.562	409.266	400.588	393.686	376.844	360.428	349.13	364.595	337.926	311.825	292.277
Sweden	EurA	Eur	0.508896	0.252728	0.382696		2.73434	0.975784	0.975784		0.186113	0.259	0.392193		310	337		0.00882047	0.0028955			0	0	0	0	0.541609	0.513639	1.11173	1.22092	1.22382	0	0.505682	0.430715	0.379663	0.382696		0	0	0	0	1.32338	1.26092	2.74242	3.02601	3.04766	0	1.27119	1.08795	0.96351
Switzerland	EurA	Eur	0.954967	0.161058	0.244342		4.41945	0.621846	0.621846		0.216083	0.259	0.39293		360	352		0.0122763	0.00176661			0.658791	0.509666	0	0.709901	0.5535	0.551497	0	0	0	0	0.76119	0.266862	0.26289	0.244342		1.57672	1.22523	0	1.72266	1.3494	1.3508	0	0	0	0	1.90936	0.672615	0.665815
Syria	EmrB	Emr	7.48438	243.407	337.25		29.667	777.657	777.657		0.25228	0.313	0.433674		8981	7692		0.00330331	0.1011			573.947	497.725	436.659	395.197	366.197	338.13	314.752	295.459	288.872	250.968	236.577	253.345	345.634	337.25		1239.5	1080.63	953.017	867.184	807.703	749.663	701.469	661.921	650.489	568.05	538.177	578.915	793.05
Tajikistan	EurB	Eur	301.916	292.187	337.19		1311.59	1128.13	1128.13		0.23019	0.259	0.298892		11095	12887		0.118215	0.0875405			991.117	841.017	700.798	583.501	497.821	440.096	403.17	381.542	389.765	398.233	384.932	373.003	355.59	337.19		2823.5	2435.97	2063.98	1746.64	1512.73	1356.05	1258	1204.14	1242.89	1282.72	1251.78	1224.5	1178.54
Tanzania	AfrE	Afr	3189.46	1899.25	2551.82		9942.6	7086.77	7086.77		0.320788	0.268	0.360083		145246	95312		0.0684535	0.0743534			8862.3	7813.62	6842.47	5999.35	5372.81	4758.71	4259.95	3886.9	3378.87	3286.6	3242.18	3059.39	2793.9	2551.82		20466.7	18352	16351.7	14580.8	13274.1	11945.4	10855.8	10051.5	8863.13	8733.7	8726.8	8334.03	7692.07
Thailand	SearB	Sear	31.2008	64.0897	123.773		112.929	251.332	251.332		0.276287	0.255	0.492466		7675	9134		0.0147139	0.0275161			602.992	547.64	485.444	411.532	359.159	314.445	271.531	236.546	206.404	189.122	167.006	150.248	133.123	123.773		1154.56	1053.54	938.336	799.271	700.826	616.388	534.718	467.921	410.147	377.469	334.766	302.482	269.176
The Bahamas	AmrB	Amr	0.198085	0	0		2.07735	0	0		0.0953547	-	-		94	76		0.0220995	0			0.259915	0.33242	0.16424	0.312499	0.15749	0.151492	0	0	0	0	0	0	0	0		0.775001	0.997049	0.495362	0.947981	0.480545	0.464949	0	0	0	0	0	0	0
The Gambia	AfrD	Afr	113.41	109.286	152.339		564.694	407.782	407.782		0.200834	0.268	0.373579		5749	5521		0.0982247	0.0738602			306.277	286.067	266.21	248.94	232.861	232.452	218.834	195.42	188.901	183.965	177.255	168.434	161.301	152.339		720.071	679.823	639.45	604.3	571.241	576.144	548.069	494.374	482.614	474.627	461.634	442.701	427.83
Timor-Leste	SearD	Sear	66.0008	54.6767	111.053		171.87	214.419	214.419		0.384015	0.255	0.517925		1560	2211		0.110173	0.0969781			358.297	299.496	273.342	232.151	137.077	137.915	116.067	132.878	133.831	138.616	128.939	131.52	114.072	111.053		624.363	526.747	485.204	415.897	247.784	251.477	213.48	246.378	250.055	260.884	244.311	250.837	218.897
Togo	AfrD	Afr	546.684	463.233	657.282		2276.4	1728.48	1728.48		0.240152	0.268	0.380265		22620	20213		0.100637	0.0855134			930.003	896.913	868.823	845.689	900.166	904.312	810.979	781.344	788.287	813.318	765.803	706.916	700.138	657.282		2177.69	2119.11	2070.48	2033.53	2183.26	2212.45	2001.57	1945.55	1980.75	2062.44	1959.36	1825.05	1824.08
Tonga	WprB	Wpr	0.103645	0.203447	0.195141		0.48668	0.624069	0.624069		0.212964	0.326	0.312691		64	32		0.00760437	0.0195022			0.545521	0.534299	0.548992	0.436704	0.411477	0.364682	0.338557	0.333879	0.322028	0.297251	0.273373	0.247476	0.229786	0.195141		1.60313	1.57987	1.63373	1.30796	1.24042	1.10634	1.03384	1.02611	0.996115	0.925642	0.857036	0.780972	0.729979
Trinidad and Tobago	AmrB	Amr	1.10487	0.495172	0.665969		11.25	2.11612	2.11612		0.098211	0.234	0.314712		433	410		0.0259815	0.00516127			1.71578	2.33492	0	1.38383	0	2.4803	1.91207	0	1.19201	0.914847	0.846587	0.779991	0.704191	0.665969		4.99898	6.84089	0	4.10397	0	7.45107	5.78254	0	3.65531	2.82512	2.63284	2.44303	2.22193
Tunisia	EmrB	Emr	7.92391	21.9155	27.9845		38.5111	70.0177	70.0177		0.205757	0.313	0.399678		2668	2873		0.0144344	0.0243709			128.326	108.002	98.4882	82.5735	71.1424	63.427	59.1917	53.7956	46.9382	42.4322	38.9531	34.3101	30.1938	27.9845		296.17	250.974	230.414	194.44	168.599	151.285	142.08	129.933	114.067	103.752	95.8078	84.889	75.129
Turkey	EurB	Eur	110.091	62.6835	105.641		253.343	242.021	242.021		0.434554	0.259	0.436496		22002	24798		0.0115145	0.00975971			893.528	771.224	802.13	821.201	515.335	398.056	333.492	232.731	202.772	185.111	156.398	135.417	119.667	105.641		1883.75	1637.37	1714.85	1767.7	1116.7	868.236	732.024	514.183	450.754	414.042	351.951	306.559	272.539
Turkmenistan	EurB	Eur	157.703	145.466	170.455		661.822	561.644	561.644		0.238285	0.259	0.303493		5821	6010		0.113696	0.0934516			391.588	363.697	356.415	348.523	340.255	323.083	299.461	269.38	236.982	210.344	201.818	186.904	179.553	170.455		1138.64	1067.66	1056.2	1042.69	1027.61	985.076	921.87	837.351	743.905	666.594	645.613	603.842	585.922
Uganda	AfrE	Afr	4981.25	2246.56	3091.99		8736.02	8382.67	8382.67		0.570197	0.268	0.368855		127340	101552		0.0686039	0.0825456			9156.07	8679.34	8228.25	7602.99	6944.24	6271.27	5728.21	5226.13	4722.56	4326.49	4017.2	3694.26	3360.7	3091.99		20690.8	19886.7	19138.6	17966.6	16681.2	15308.6	14200.1	13147.6	12052.3	11188.8	10517.6	9790.24	9023.93
Ukraine	EurC	Eur	11.4844	25.6776	39.3084		39.2196	99.1414	99.1414		0.292823	0.259	0.396488		5359	4894		0.00731845	0.0202578			100.444	84.7095	72.15	62.3337	52.6165	50.719	44.6868	40.9271	47.0091	72.3094	94.7183	89.4704	45.8247	39.3084		235.963	200.099	171.403	148.932	126.404	122.498	108.493	99.9026	115.357	178.412	234.951	223.16	114.934
United Arab Emirates	EmrB	Emr	2.71237	2.52674	3.46921		9.80018	8.07266	8.07266		0.276767	0.313	0.429748		878	1147		0.0111619	0.00703807			2.39559	1.87783	1.74295	1.6272	1.60294	1.83939	2.17804	2.65708	3.29926	3.80137	4.03966	4.35263	3.64652	3.46921		5.25783	4.13991	3.85984	3.61978	3.58204	4.12862	4.91045	6.01719	7.50506	8.68617	9.2724	10.0348	8.44531
United Kingdom	EurA	Eur	10.5971	0.192102	0.29162		49.4083	0.741706	0.741706		0.21448	0.259	0.393175		3785	3552		0.0130537	0.000208813			24.9193	1.78709	1.12462	2.73705	1.6509	4.44142	2.79336	1.61818	1.66474	0.587229	1.10308	0.484578	0.320577	0.29162		59.5532	4.29043	2.71281	6.63189	4.01939	10.8638	6.86469	3.99544	4.13053	1.46419	2.76399	1.22023	0.81129
United States	AmrA	Amr	21.8318	126	163.29		150.82	538.462	538.462		0.144755	0.234	0.303252		28013	28972		0.00538392	0.0185856			264.423	265.694	267.81	252.34	269.779	255.425	259.272	258.288	254.428	240.647	227.261	224.502	168.24	163.29		630.265	636.191	644.203	609.79	654.864	622.908	635.246	635.811	629.274	598.104	567.527	563.41	551.205
Uruguay	AmrB	Amr	3.15778	1.56129	2.05807		12.7083	6.67218	6.67218		0.248482	0.234	0.308455		540	547		0.0235338	0.0121978			9.20072	5.55105	6.68674	4.31952	5.93821	4.76851	4.21571	3.93614	2.98512	3.68973	2.76874	2.48869	2.15154	2.05807		27.3841	16.6282	20.1603	13.1084	18.1394	14.6628	13.0495	12.2659	9.36173	11.6457	8.79693	7.9585	6.92684
Uzbekistan	EurB	Eur	93.9208	660.836	754.48		376.194	2551.49	2551.49		0.249661	0.259	0.295702		22318	26267		0.0168561	0.0971367			1764.67	1590.8	1457.61	1344.1	1258.06	1177.13	1117.14	1067.07	1021.56	1068.58	1000.55	923.037	837.806	754.48		5301.46	4822.76	4458.87	4149.11	3918.56	3700.49	3544.11	3416.6	3300.84	3484.63	3292.49	3064.72	2807.58
Vanuatu	WprB	Wpr	2.7123	2.08023	2.01409		12.7315	6.38108	6.38108		0.213039	0.326	0.315635		230	112		0.0553542	0.0569739			3.28639	3.42309	2.33794	1.41059	1.78793	2.92288	2.9419	3.25344	3.1539	3.14028	2.94238	2.51848	2.27147	2.01409		9.56809	10.0326	6.89571	4.18712	5.33948	8.7838	8.89527	9.8999	9.66048	9.68269	9.13315	7.86999	7.14634
Venezuela	AmrB	Amr	182.963	97.1255	91.0871		464.423	415.066	415.066		0.393958	0.234	0.219452		7973	8926		0.0582495	0.0465008			448.934	396.271	407.873	478.596	371.979	353.24	290.81	236.931	228.044	200.488	175.107	109.823	94.7302	91.0871		1325.27	1177.51	1219.8	1440.59	1127.2	1077.85	893.569	732.866	710.121	628.409	552.37	491.063	427.589
Vietnam	WprB	Wpr	107.805	1300.07	1990.11		222.549	3987.95	3987.95		0.48441	0.326	0.49903		26628	33396		0.0083577	0.119414			3272.96	2918.92	3626.91	2571.95	2613.5	2493.31	2398.32	2251.58	2000.7	1754.27	1521.63	1334.85	1184.65	1990.11		6175.41	5533.76	6909.02	4922.47	5025.12	4816.83	4654.33	4390.01	3918.76	3451.89	3007.96	2650.68	2363.13
Yemen	EmrD	Emr	1393.28	1077.03	1569.73		5159.34	3440.98	3440.98		0.270049	0.313	0.456188		38030	37597		0.135665	0.0915226			5090.04	4619.58	4210.97	3884.76	3571.93	3435.68	3200.13	2838.1	2585.84	2330.43	2069.43	1876.61	1702.15	1569.73		10030.4	9183.37	8447.44	7862.84	7293.24	7075.42	6645.82	5943.3	5458.66	4958.74	4437.62	4054.6	3704.77
Zambia	AfrE	Afr	2491.48	1222.88	1742.71		4955.25	4563	4563		0.502796	0.268	0.381922		48721	51474		0.101707	0.0886467			4103.17	3838.63	3471.16	3084.48	2922.01	2742.45	2615.01	2482.44	2400.29	2341.17	2105.69	1865.52	1821.69	1742.71		9000.29	8540.83	7851.97	7095.55	6832.89	6515.93	6301.43	6059.11	5928.9	5850.36	5316.62	4773.14	4728.68
Zimbabwe	AfrE	Afr	1474.42	906.197	1293.69		7146.53	3381.33	3381.33		0.206312	0.268	0.382597		30278	38766		0.23603	0.0872242			997.033	1027.08	1040.37	1057.44	1066.99	1090.07	1124.72	1148.93	1335.44	1404.37	1415.56	1391.99	1317.04	1293.69		2400.86	2487.59	2536.39	2595.93	2636.12	2709.21	2812.97	2886.41	3367	3554.05	3604.26	3572.22	3425.83
	AfrD		35814.2	47154	70617.3		151558	175948	175948		0.236306	0.268	0.401354		1777036	1714548		0.0852872	0.102621			126770	121281	115702	109522	103516	98047.2	94509.7	91716.7	87438.3	84456.9	81950.4	78958.4	74693.4	70617.3	0	272140	263123	253882	243034	232472	222670	217295	213372	205939	201396	197654	192526	184098
	AfrE		37943.4	31447.4	44405.3		160738	117341	117341		0.236057	0.268	0.37843		1387825	1263028		0.11582	0.0929044			112051	105917	99651.7	91209	83426.2	76258.7	70240.2	65697.6	61721.6	59106.3	54954.1	51242	47826.2	44405.3	0	251997	240962	229658	213044	197553	183042	170824	161856	153821	148830	139959	132874	125260
	AmrA		24.391	129.956	169.26		172.735	555.37	555.37		0.141205	0.234	0.30477		30744	31726		0.00561849	0.0175052			274.044	273.471	275.286	259.941	274.399	264.338	265.244	263.787	259.9	247.075	233.731	230.689	174.528	169.26	0	657.283	659.246	665.276	631.9	668.834	649.021	652.957	651.828	645.966	616.243	586.201	580.984	568.908
	AmrB		1255.36	837.381	833.654		5888.61	3578.55	3578.55		0.213184	0.234	0.232958		149746	130742		0.039324	0.0273711			6528.06	5704.97	5324.07	4777.78	3983.51	3695.51	3085.68	2566.99	1962.77	1545.88	1324.06	1026.5	884.815	833.654	0	18975.1	16722	15739.5	14244.5	11967.9	11189.9	9410.67	7886.9	6723.78	5806.64	4977.72	4320.74	3758.71
	AmrD		898.007	1208.19	1451.93		5861.3	5163.21	5163.21		0.15321	0.234	0.281207		68153	65007		0.0860021	0.0794255			5096.11	4670.54	4207.02	3828.33	3555.87	3319.5	2920.54	2660.64	2387.6	2169.29	2575.2	1718.05	1495.49	1451.93	0	13785.7	12766.2	11606.3	10660	10000.1	9425.62	8342.68	7660.14	7006.6	6522.13	7319.47	5647.18	5290.24
	EmrB		322.612	641.27	782.168		883.169	2048.79	2048.79		0.365289	0.313	0.381771		54492	53064		0.0162073	0.0386097			2327.04	2005.06	1749.19	1533.41	1366.6	1229.32	1126.77	1041.6	968.628	878.13	815.796	793.597	832.906	782.168	0	5894.07	5117.58	4482.32	3944.95	3529.41	3187.15	2938.26	2727.16	2544.29	2323.56	2167.32	2105.87	2180.56
	EmrD		15661.1	25836	29794.4		87187.7	82543.1	82543.1		0.179625	0.313	0.360956		684210	792222		0.127428	0.104192			63962.5	60026.1	56086.9	52111.7	48619.5	45813.5	43372.3	41534	40248.7	40581.3	38564.3	36116.8	33421	29794.4	0	153450	145166	136657	127901	120217	114072	108828	105165	102900	104979	100656	95081.1	89003.6
	EurA		39.8525	18.9923	28.664		160.558	73.3294	73.3294		0.248212	0.259	0.390894		18434	19095		0.00870989	0.00384024			70.8327	48.4617	33.862	46.6453	40.1818	30.9653	39.7402	31.4774	37.9381	34.8454	31.955	27.6966	29.084	28.664	0	169.437	116.503	81.7928	113.2	97.9854	75.8619	97.8282	77.8499	94.2978	87.0207	80.4319	70.3599	74.0408
	EurB		789.47	1330.65	1560.97		3116.59	5137.63	5137.63		0.253312	0.259	0.303832		80630	88536		0.038653	0.0580287			4849.92	4229.92	3890.19	3590.79	3036.35	2719.86	2491.87	2252.27	2134.15	2120.95	1989.8	1847.4	1705.8	1560.97	0	13482.9	11909.7	10991.5	10186.8	8871.06	8085.93	7518.08	6934.71	6649.38	6691.25	6350.88	5960.44	5560.62
	EurC		146.556	123.768	162.175		417.312	477.87	477.87		0.351191	0.259	0.339371		31509	29219		0.0132442	0.0163548			698.734	627.96	560.353	495.602	434.754	391.259	338.823	308.311	291.547	296.952	289.135	260.432	188.399	162.175	0	1854.87	1681.47	1520.01	1364.13	1219.29	1113.12	981.801	902.266	859.132	866.17	833.488	748.431	556.114
	SearB		3222.59	1996.31	3916.71		8853.29	7828.65	7828.65		0.363999	0.255	0.500305		159840	149180		0.0553885	0.0524779			13060.6	11874.9	10803.8	9880.16	9086.13	8342.86	7771.68	7339.33	6815.25	6273.73	5707.91	5091.83	4468.29	3916.71	0	24303	22232.6	20350	18716.8	17314.8	15986.7	14973	14211.9	13267.5	12280.4	11228.3	10069.1	8883.5
	SearD		22414.4	39389.6	52370.4		85720.2	154469	154469		0.261483	0.255	0.339035		1444188	1550998		0.0593553	0.0995932			160360	148045	134504	124514	115471	108168	96934.1	86616.3	78939	71183.2	65489.5	60262.4	55913	52370.4	0	414063	386496	354943	332182	311494	294942	267033	240934	221796	202008	187681	174417	163446
	WprA		11.2242	24.0998	29.0735		38.4793	73.9258	73.9258		0.291693	0.326	0.393279		4980	5041		0.00772677	0.0146649			15.8399	31.2018	22.0597	19.358	20.6464	23.0527	24.8193	24.6303	20.9094	29.1749	28.7787	27.4044	29.2837	29.0735	0	37.8552	74.4552	52.7292	46.9398	49.9795	56.4589	61.0842	60.4441	51.9599	74.431	72.1847	68.924	74.1588
	WprB		3778.85	7260.03	9634.68		8887.97	22270	22270		0.425164	0.326	0.43263		379856	389848		0.0233983	0.0571249			31918.1	28866.1	26621.8	22561.1	20037.3	17888.7	16110.3	14532.7	13039.5	11812.5	10906.9	10028.2	9180.65	9634.68	0	71863.3	65561.9	60459.6	51672.8	45863.9	40982.6	36974.3	33390.8	30073.2	27364.9	25324.5	23364.1	21460.8
		AFR	73757.6	78601.4	115023		312297	293289	293289		0.236178	0.268	0.392182		3164861	2977576		0.0986763	0.0984992			238822	227199	215354	200731	186942	174306	164750	157414	149160	143563	136905	130200	122520	115023	0	524137	504085	483540	456078	430026	405712	388119	375228	359759	350226	337613	325400	309357
		AMR	2177.76	2175.53	2454.85		11922.7	9297.14	9297.14		0.182657	0.234	0.264043		248643	227475		0.0479509	0.040871			11898.2	10649	9806.38	8866.05	7813.78	7279.35	6271.46	5491.41	4610.27	3962.24	4133	2975.24	2554.83	2454.85	0	33418.2	30147.4	28011	25536.4	22636.8	21264.6	18406.3	16198.9	14376.4	12945	12883.4	10548.9	9617.86
		EMR	15983.7	26477.2	30576.6		88070.8	84591.8	84591.8		0.181487	0.313	0.36146		738702	845286		0.119224	0.100075			66289.5	62031.2	57836.1	53645.1	49986.1	47042.9	44499	42575.6	41217.3	41459.4	39380.1	36910.4	34253.9	30576.6	0	159344	150283	141140	131846	123747	117259	111766	107892	105444	107303	102823	97187	91184.2
		EUR	975.878	1473.41	1751.81		3694.46	5688.83	5688.83		0.264146	0.259	0.307939		130573	136850		0.0282942	0.0415698			5619.49	4906.34	4484.4	4133.04	3511.28	3142.09	2870.44	2592.06	2463.63	2452.75	2310.89	2135.53	1923.29	1751.81	0	15507.2	13707.7	12593.3	11664.1	10188.3	9274.91	8597.71	7914.83	7602.81	7644.44	7264.8	6779.24	6190.78
		SEAR	25637	41385.9	56287.1		94573.5	162298	162298		0.27108	0.255	0.346814		1604028	1700178		0.05896	0.0954591			173420	159920	145308	134394	124557	116511	104706	93955.6	85754.2	77456.9	71197.4	65354.2	60381.2	56287.1	0	438366	408728	375293	350899	328809	310929	282006	255145	235063	214289	198909	184486	172329
		WPR	3790.07	7284.13	9663.75		8926.45	22344	22344		0.424589	0.326	0.432499		384836	394889		0.0231955	0.0565829			31934	28897.3	26643.9	22580.4	20057.9	17911.7	16135.1	14557.3	13060.4	11841.7	10935.6	10055.6	9209.93	9663.75	0	71901.2	65636.3	60512.4	51719.7	45913.9	41039.1	37035.4	33451.2	30125.1	27439.4	25396.7	23433	21534.9
		GLOBAL	122322	157398	215757		519485	577508	577508		0.235468	0.272546	0.373599		6271643	6282254		0.0828307	0.0919269			527983	493602	459433	424350	392868	366193	339232	316586	296266	280736	264862	247631	230843	215757	0	1.24267e+06	1.17259e+06	1.10109e+06	1.02774e+06	961320	905478	845930	795831	752370	719846	684890	647834	610214
[truncated: 145 more columns]

## Sheet: Data underlying Fig1
Data underlying Fig 1. Country-level differences in GBD vs CHERG estimates of the proportion of U5 deaths due to diarrhoea in the year 2013 by WHO region
			GBD	CHERG
	Afr	Algeria	0.0275889	0.051052	0.023463
		Angola	0.116898	0.146377	0.0294781
		Benin	0.0646548	0.0914445	0.0267898
		Botswana	0.135649	0.0625079	-0.0731412
		Burkina Faso	0.130722	0.100109	-0.0306123
		Burundi	0.0950037	0.117376	0.0223718
		Cameroon	0.0868414	0.113613	0.0267714
		Cape Verde	0.0656911	0.0552645	-0.0104265
		Central African Republic	0.124377	0.0936954	-0.030682
		Chad	0.204055	0.122846	-0.0812091
		Comoros	0.0559834	0.0878883	0.0319049
		Congo	0.052554	0.0523552	-0.000198734
		Cote d'Ivoire	0.0885129	0.0963605	0.00784758
		Democratic Republic of the Congo	0.168452	0.105412	-0.0630393
		Equatorial Guinea	0.0378005	0.0812256	0.043425
		Eritrea	0.126732	0.102376	-0.0243561
		Ethiopia	0.0968441	0.094803	-0.00204108
		Gabon	0.0372898	0.0627081	0.0254183
		Ghana	0.0397118	0.077198	0.0374862
		Guinea	0.0566056	0.0801047	0.0234991
		Guinea-Bissau	0.0900226	0.0960241	0.00600149
		Kenya	0.133199	0.0993301	-0.0338693
		Lesotho	0.186755	0.0751245	-0.11163
		Liberia	0.108022	0.0804417	-0.02758
		Madagascar	0.138776	0.0944936	-0.0442825
		Malawi	0.149051	0.0731821	-0.0758691
		Mali	0.142572	0.113466	-0.0291066
		Mauritania	0.0911856	0.0995125	0.00832682
		Mauritius	0.019361	0.0133623	-0.00599876
		Mozambique	0.0555901	0.0844502	0.0288601
		Namibia	0.139875	0.0734958	-0.0663796
		Niger	0.178445	0.117581	-0.0608638
		Nigeria	0.0502797	0.095643	0.0453633
		Rwanda	0.0690814	0.0935088	0.0244274
		Sao Tome and Principe	0.0550383	0.0853544	0.0303161
		Senegal	0.110427	0.0651314	-0.0452954
		Seychelles	0.00541585	0.00602227	0.000606417
		Sierra Leone	0.0621277	0.133101	0.0709734
		South Africa	0.160324	0.0722133	-0.0881104
		South Sudan	0.153292	0.100959	-0.0523335
		Swaziland	0.190652	0.0933218	-0.0973306
		Tanzania	0.0684535	0.0743534	0.00589989
		The Gambia	0.0982247	0.0738602	-0.0243645
		Togo	0.100637	0.0855134	-0.0151233
		Uganda	0.0686039	0.0825456	0.0139417
		Zambia	0.101707	0.0886467	-0.01306
		Zimbabwe	0.23603	0.0872242	-0.148806
	Amr	Antigua and Barbuda	0.0455339	0.0203459	-0.025188
		Argentina	0.0157661	0.0141802	-0.00158595
		Belize	0.0439485	0.0285988	-0.0153497
		Bolivia	0.0635949	0.0787914	0.0151964
		Brazil	0.0354863	0.019225	-0.0162613
		Canada	0.00530434	0.00436016	-0.000944172
		Chile	0.00769302	0.00262568	-0.00506734
		Colombia	0.0478206	0.0182418	-0.0295789
		Costa Rica	0.0244479	0.0075454	-0.0169025
		Cuba	0.0174632	0.0118403	-0.00562298
		Dominican Republic	0.0408597	0.0498013	0.00894159
		Ecuador	0.0576263	0.0395259	-0.0181004
		El Salvador	0.0392637	0.0512202	0.0119564
		Guatemala	0.122761	0.0739379	-0.0488236
		Guyana	0.0788841	0.0492571	-0.029627
		Haiti	0.137353	0.119728	-0.0176254
		Honduras	0.0902214	0.0623077	-0.0279137
		Jamaica	0.0312639	0.0235821	-0.0076818
		Mexico	0.0372555	0.0267583	-0.0104972
		Nicaragua	0.0628463	0.0656637	0.00281748
		Panama	0.0631502	0.0971644	0.0340143
		Paraguay	0.0415726	0.0531403	0.0115677
		Peru	0.0264445	0.0440578	0.0176133
		Suriname	0.0448764	0.0106693	-0.0342071
		Trinidad and Tobago	0.0259815	0.00516127	-0.0208203
		United States	0.00538392	0.0185856	0.0132017
		Uruguay	0.0235338	0.0121978	-0.011336
		Venezuela	0.0582495	0.0465008	-0.0117487
	Emr	Afghanistan	0.125524	0.132025	0.00650121
		Bahrain	0.00472451	0.00298546	-0.00173905
		Cyprus	0.000790332	0.00168417	0.000893834
		Djibouti	0.0645466	0.0909487	0.0264021
		Egypt	0.0791976	0.0498389	-0.0293586
		Iran	0.0236249	0.0345875	0.0109626
		Iraq	0.0539815	0.0638074	0.00982584
		Jordan	0.0099017	0.0354707	0.025569
		Kuwait	0.0062426	0.00332646	-0.00291614
		Lebanon	0.0129326	0.0194635	0.00653092
		Libya	0.0131003	0.0166351	0.00353477
		Morocco	0.0166887	0.0537878	0.0370991
		Oman	0.00373653	0.0129068	0.00917025
		Pakistan	0.138537	0.10501	-0.0335265
		Qatar	0.00483706	0.00463972	-0.000197342
		Saudi Arabia	0.0119219	0.0173733	0.00545139
		Somalia	0.183018	0.128079	-0.0549385
		Sudan	0.120378	0.11183	-0.00854716
		Syria	0.00330331	0.1011	0.0977962
		Tunisia	0.0144344	0.0243709	0.00993651
		United Arab Emirates	0.0111619	0.00703807	-0.00412387
		Yemen	0.135665	0.0915226	-0.0441425
	Eur	Albania	0.011597	0.0093188	-0.00227817
		Andorra	0.00463653	0.00100934	-0.0036272
		Armenia	0.0231844	0.0100703	-0.013114
		Austria	0.00790216	0.00367698	-0.00422517
		Azerbaijan	0.0350237	0.070804	0.0357802
		Belarus	0.00430844	0.00524954	0.000941096
		Belgium	0.0105558	0.000634207	-0.00992164
		Bosnia and Herzegovina	0.0108957	0.00421549	-0.00668019
		Bulgaria	0.0152203	0.00689206	-0.00832826
		Czech Republic	0.00521203	0.00871867	0.00350664
		Denmark	0.0173942	0.0139918	-0.00340244
		Estonia	0.00345408	0.00843226	0.00497818
		France	0.0115287	0.0121538	0.000625062
		Georgia	0.0160727	0.00596487	-0.0101079
		Germany	0.00489627	0.00392819	-0.000968079
		Hungary	0.00772827	0.00407869	-0.00364957
		Ireland	0.00710186	0.00223239	-0.00486948
		Israel	0.00958598	0.00320971	-0.00637628
		Italy	0.00364316	0.000620205	-0.00302296
		Kazakhstan	0.0204817	0.0435658	0.0230842
		Kyrgyzstan	0.0443782	0.0518593	0.00748111
		Latvia	0.0037812	0.00166538	-0.00211582
		Lithuania	0.00371852	0.0069569	0.00323838
		Macedonia	0.0231588	0.00589758	-0.0172612
		Moldova	0.0160469	0.00978567	-0.00626119
		Netherlands	0.00711688	0.00182663	-0.00529025
		Norway	0.0162683	0.00786996	-0.00839838
		Poland	0.00391477	0.00265435	-0.00126042
		Portugal	0.0146515	0.000817169	-0.0138343
		Romania	0.0159458	0.00732421	-0.00862154
		Russia	0.012483	0.00783877	-0.00464426
		Slovakia	0.00507556	0.00479191	-0.000283651
		Slovenia	0.00261833	0.00511555	0.00249723
		Spain	0.0063564	0.00189113	-0.00446527
		Sweden	0.00882047	0.0028955	-0.00592496
		Switzerland	0.0122763	0.00176661	-0.0105096
		Tajikistan	0.118215	0.0875405	-0.0306744
		Turkey	0.0115145	0.00975971	-0.00175482
		Turkmenistan	0.113696	0.0934516	-0.020244
		Ukraine	0.00731845	0.0202578	0.0129393
		United Kingdom	0.0130537	0.000208813	-0.0128449
		Uzbekistan	0.0168561	0.0971367	0.0802806
	Sear	Bangladesh	0.0133727	0.0641128	0.0507401
		Bhutan	0.0501975	0.0734368	0.0232394
		India	0.0641672	0.10481	0.0406424
		Indonesia	0.0584213	0.0550362	-0.00338518
		Maldives	0.00642623	0.0149012	0.00847499
		Myanmar	0.0469933	0.0730824	0.0260891
		Nepal	0.0852995	0.0685539	-0.0167456
		North Korea	0.0145595	0.05441	0.0398505
		Sri Lanka	0.0139538	0.0195866	0.00563283
		Thailand	0.0147139	0.0275161	0.0128022
		Timor-Leste	0.110173	0.0969781	-0.0131952
	Wpr	Australia	0.00604704	0.00169411	-0.00435293
		Brunei	0.00799506	0.00678138	-0.00121368
		Cambodia	0.0548892	0.0760302	0.0211411
		China	0.0109865	0.0385051	0.0275187
		Federated States of Micronesia	0.0283474	0.0774636	0.0491161
		Fiji	0.0395185	0.0442522	0.00473363
		Japan	0.0085072	0.0192802	0.010773
		Kiribati	0.0539166	0.106569	0.0526528
		Laos	0.0899871	0.114661	0.0246743
		Malaysia	0.0115335	0.0182164	0.00668291
		Marshall Islands	0.0427932	0.0773987	0.0346055
		Mongolia	0.00152895	0.0754764	0.0739474
		New Zealand	0.00696208	0.0212667	0.0143047
		Papua New Guinea	0.0604355	0.0875981	0.0271626
		Philippines	0.0504179	0.0728195	0.0224015
		Samoa	0.00754459	0.0339434	0.0263988
		Singapore	0.00800385	0.0145049	0.00650104
		Solomon Islands	0.0651287	0.07341	0.00828132
		South Korea	0.00403114	0.00825035	0.00421921
		Tonga	0.00760437	0.0195022	0.0118978
		Vanuatu	0.0553542	0.0569739	0.00161975
		Vietnam	0.0083577	0.119414	0.111056

## Sheet: Data underlying Fig2
Data underlying Fig 2. Country-level variation in the fraction of U5 diarrhoea deaths due to rotavirus in the year 2013 by source of estimates and by WHO region
			GBD	CHERG	WHO/CDC
	Afr	Algeria	0.256988	0.268	0.405812
		Angola	0.133099	0.268	0.430998
		Benin	0.239752	0.268	0.380634
		Botswana	0.0939118	0.268	0.356893
		Burkina Faso	0.251801	0.268	0.388179
		Burundi	0.2935	0.268	0.379161
		Cameroon	0.308916	0.268	0.386277
		Cape Verde	0.237138	0.268	0.344255
		Central African Republic	0.158092	0.268	0.413699
		Chad	0.233977	0.268	0.418791
		Comoros	0.365524	0.268	0.376094
		Congo	0.143184	0.268	0.358426
		Cote d'Ivoire	0.294075	0.268	0.389651
		Democratic Republic of the Congo	0.131193	0.268	0.401
		Equatorial Guinea	0.139953	0.268	0.387075
		Eritrea	0.320747	0.268	0.358917
		Ethiopia	0.210118	0.268	0.367812
		Gabon	0.115706	0.268	0.362721
		Ghana	0.259765	0.268	0.376401
		Guinea	0.243076	0.268	0.390081
		Guinea-Bissau	0.052063	0.268	0.404313
		Kenya	0.243385	0.268	0.371677
		Lesotho	0.192261	0.268	0.388424
		Liberia	0.253708	0.268	0.371922
		Madagascar	0.182276	0.268	0.362659
		Malawi	0.422477	0.268	0.369959
		Mali	0.0953328	0.268	0.403577
		Mauritania	0.22979	0.268	0.383578
		Mauritius	0.355382	0.268	0.337078
		Mozambique	0.180678	0.268	0.381799
		Namibia	0.178556	0.268	0.358856
		Niger	0.227956	0.268	0.392228
		Nigeria	0.297247	0.268	0.400326
		Rwanda	0.370975	0.268	0.360205
		Sao Tome and Principe	0.249784	0.268	0.359592
		Senegal	0.151043	0.268	0.36223
		Seychelles	0.277483	0.268	0.337017
		Sierra Leone	0.244995	0.268	0.426827
		South Africa	0.19438	0.268	0.263902
		South Sudan	0.328184	0.268	0.389161
		Swaziland	0.184195	0.268	0.377382
		Tanzania	0.320788	0.268	0.360083
		The Gambia	0.200834	0.268	0.373579
		Togo	0.240152	0.268	0.380265
		Uganda	0.570197	0.268	0.368855
		Zambia	0.502796	0.268	0.381922
		Zimbabwe	0.206312	0.268	0.382597
	Amr	Antigua and Barbuda	0.102327	0.234	0.307351
		Argentina	0.248468	0.234	0.309805
		Belize	0.105736	0.234	0.311891
		Bolivia	0.239217	0.234	0.234298
		Brazil	0.211633	0.234	0.218716
		Canada	0.115597	0.234	0.393543
		Chile	0.308447	0.234	0.306676
		Colombia	0.206891	0.234	0.220679
		Costa Rica	0.176826	0.234	0.307535
		Cuba	0.118017	0.234	0.305449
		Dominican Republic	0.105673	0.234	0.318884
		Ecuador	0.148066	0.234	0.224114
		El Salvador	0.244807	0.234	0.219943
		Guatemala	0.173982	0.234	0.229329
		Guyana	0.175843	0.234	0.232764
		Haiti	0.112188	0.234	0.346306
		Honduras	0.187871	0.234	0.22393
		Jamaica	0.0259363	0.234	0.311829
		Mexico	0.198562	0.234	0.219207
		Nicaragua	0.10753	0.234	0.224728
		Panama	0.161457	0.234	0.221292
		Paraguay	0.150693	0.234	0.223746
		Peru	0.19421	0.234	0.220556
		Suriname	0.0910572	0.234	0.315633
		Trinidad and Tobago	0.098211	0.234	0.314712
		United States	0.144755	0.234	0.303252
		Uruguay	0.248482	0.234	0.308455
		Venezuela	0.393958	0.234	0.219452
	Emr	Afghanistan	0.248783	0.313	0.362579
		Bahrain	0.255169	0.313	0.337126
		Cyprus	0.183498	0.313	0.392562
		Djibouti	0.345171	0.313	0.371002
		Egypt	0.220312	0.313	0.403726
		Iran	0.40703	0.313	0.313195
		Iraq	0.246318	0.313	0.445575
		Jordan	0.246275	0.313	0.436189
		Kuwait	0.238043	0.313	0.430546
		Lebanon	0.268871	0.313	0.4303
		Libya	0.261778	0.313	0.399248
		Morocco	0.405184	0.313	0.317668
		Oman	0.316256	0.313	0.431711
		Pakistan	0.105541	0.313	0.35534
		Qatar	0.272282	0.313	0.338414
		Saudi Arabia	0.264019	0.313	0.434226
		Somalia	0.348808	0.313	0.417625
		Sudan	0.231178	0.313	0.283962
		Syria	0.25228	0.313	0.433674
		Tunisia	0.205757	0.313	0.399678
		United Arab Emirates	0.276767	0.313	0.429748
		Yemen	0.270049	0.313	0.456188
	Eur	Albania	0.251387	0.259	0.399494
		Andorra	0.220097	0.259	0.392193
		Armenia	0.229372	0.259	0.2792
		Austria	0.396518	0.259	0.301411
		Azerbaijan	0.237545	0.259	0.29061
		Belarus	0.267086	0.259	0.393359
		Belgium	0.264498	0.259	0.301718
		Bosnia and Herzegovina	0.254098	0.259	0.394402
		Bulgaria	0.32152	0.259	0.397469
		Czech Republic	0.203254	0.259	0.392562
		Denmark	0.783426	0.259	0.3925
		Estonia	0.219279	0.259	0.392439
		France	0.263314	0.259	0.39293
		Georgia	0.235002	0.259	0.277666
		Germany	0.178382	0.259	0.392746
		Hungary	0.192509	0.259	0.394095
		Ireland	0.247177	0.259	0.392684
		Israel	0.20347	0.259	0.392807
		Italy	0.212782	0.259	0.392562
		Kazakhstan	0.265778	0.259	0.279629
		Kyrgyzstan	0.232669	0.259	0.284475
		Latvia	0.271343	0.259	0.395506
		Lithuania	0.285948	0.259	0.393359
		Macedonia	0.227039	0.259	0.394402
		Moldova	0.285336	0.259	0.3998
		Netherlands	0.200246	0.259	0.392807
		Norway	0.222963	0.259	0.392071
		Poland	0.650671	0.259	0.393543
		Portugal	0.228244	0.259	0.392684
		Romania	0.25139	0.259	0.397715
		Russia	0.436732	0.259	0.396549
		Slovakia	0.284474	0.259	0.39477
		Slovenia	0.245592	0.259	0.392132
		Spain	0.315481	0.259	0.39293
		Sweden	0.186113	0.259	0.392193
		Switzerland	0.216083	0.259	0.39293
		Tajikistan	0.23019	0.259	0.298892
		Turkey	0.434554	0.259	0.436496
		Turkmenistan	0.238285	0.259	0.303493
		Ukraine	0.292823	0.259	0.396488
		United Kingdom	0.21448	0.259	0.393175
		Uzbekistan	0.249661	0.259	0.295702
	Sear	Bangladesh	0.118008	0.255	0.328102
		Bhutan	0.162013	0.255	0.325096
		India	0.264441	0.255	0.335218
		Indonesia	0.365286	0.255	0.502404
		Maldives	0.322807	0.255	0.308962
		Myanmar	0.248675	0.255	0.515409
		Nepal	0.263956	0.255	0.327244
		North Korea	0.325039	0.255	0.360733
		Sri Lanka	0.336658	0.255	0.308778
		Thailand	0.276287	0.255	0.492466
		Timor-Leste	0.384015	0.255	0.517925
	Wpr	Australia	0.284672	0.326	0.301473
		Brunei	0.280888	0.326	0.490503
		Cambodia	0.45077	0.326	0.50768
		China	0.354225	0.326	0.351715
		Federated States of Micronesia	0.208654	0.326	0.327598
		Fiji	0.242791	0.326	0.319745
		Japan	0.293956	0.326	0.392132
		Kiribati	0.210389	0.326	0.340971
		Laos	0.394208	0.326	0.528231
		Malaysia	0.231599	0.326	0.489644
		Marshall Islands	0.206753	0.326	0.328272
		Mongolia	0.226874	0.326	0.363432
		New Zealand	0.29552	0.326	0.394218
		Papua New Guinea	0.187292	0.326	0.342934
		Philippines	0.539929	0.326	0.502772
		Samoa	0.208304	0.326	0.316371
		Singapore	0.279138	0.326	0.486147
		Solomon Islands	0.210976	0.326	0.323733
		South Korea	0.287601	0.326	0.346194
		Tonga	0.212964	0.326	0.312691
		Vanuatu	0.213039	0.326	0.315635
		Vietnam	0.48441	0.326	0.49903
		0	0.226709	6.968	0.38441
		0	0.261395	5.628	0.368011
		0	0.126123	0.702	0.334081
		0	0.162878	5.85	0.269079
		0	0.162532	1.404	0.246555
		0	0.265233	4.069	0.400509
		0	0.269038	2.817	0.379296
		0	0.251642	6.216	0.382502
		0	0.282673	4.403	0.349222
		0	0.279648	2.331	0.382358
		0	0.326077	0.765	0.43455
		0	0.261119	2.04	0.377336
		0	0.286835	1.63	0.412895
		0	0.286516	5.542	0.383332
		0	0.242207	12.596	0.377083
		0	0.159574	7.956	0.271217
		0	0.266789	6.886	0.391831
		0	0.267234	12.95	0.370585
		0	0.278835	2.805	0.39294
		0	0.286589	7.172	0.390051
		0		50.365	2.19371
